# Supplementary material for: ACE2 knockout hinders SARS-CoV-2 propagation in iPS cell-derived airway and alveolar epithelial cells
Source: Front Cell Dev Biol. 2023 Dec 8;11:1290876. doi: 10.3389/fcell.2023.1290876 (PMC10750251; doi:10.3389/fcell.2023.1290876)
Supplement: Supplementary file 1 [file DataSheet1.xlsx]

## Sheet: Supplementary_Table_1
crRNA name	Sequence
ACE2x138	ATCAAAGTTCACTTGCTTCT
ACE2x484	AGACTACAATGAGAGGCTCT
ACE2x1371	TTACTTACATGTTAGAGAAG

## Sheet: Supplementary_Table_2
Primer name	Sequence
dna3495-ACEx138_Fw	CCATAAAGACAAGGGCAAAGTC
dna3496-ACEx138_Rv	GTTTCCAAGCATCTGGATTGAG
dna3497-ACE2x484_Fw	AACCCAGATAATCCACAAGAATG
dna3498-ACE2x484_Rv	GACTCCCTCGGGAACTTTTAG
dna3499-ACE2x1371_Fw	GTTTCATTTCCCCTCCCTGG
dna3500-ACE2x1371_Rv	TGCCTAAAATGTGGGGTCAC
dna3804-ACE2-484-chr6-OT1-Fw	AAGTGCAAAATCTCCATTATCGG
dna3805-ACE2-484-chr6-OT1-Rv	TTAGTTCTCCTTGCTGCCAAAG
dna3806-ACE2-484-chr14-OT2-Fw	ACCAGACATGGTGTAAAAAGATCC
dna3807-ACE2-484-chr14-OT2-Rv	AGGAAAACATAGGAGCCTGAAAC
dna3808-ACE2-484-chr22-OT3-Fw	CAGATCACTAGAATGTGGCTCC
dna3809-ACE2-484-chr22-OT3-Rv	AGCTGAAATCTATGAAGGAAGAGG
dna3810-ACE2-1371-chr1-OT1-Fw	CTGAACTAGTGGAGTCTGGTAG
dna3811-ACE2-1371-chr1-OT1-Rv	AAACAGTGTCAGGCCATTAAG
dna3812-ACE2-1371-chr2-OT2-Fw	GTTTTGGTTACTGTAGGCTTGC
dna3813-ACE2-1371-chr2-OT2-Rv	ATCCCTTTCGTTCTGTCTTCTG
dna3814-ACE2-1371-chr7-OT3-Fw	TAGAGGAGTCATGAGGGACTAC
dna3815-ACE2-1371-chr7-OT3-Rv	TGGCCATTAAACTTTGAAGCTG
dna3824-ACE2-1371-chr5-OT4-Fw2	ACTCAGTGCAAATAAGGTAAAACTC
dna3825-ACE2-1371-chr5-OT4-Rv2	TAATTTGGGCATTTTGATGAACAG
dna3818-ACE2-1371-chr7-OT5-Fw	GCAACAGTGCCAAGGTATAACG
dna3819-ACE2-1371-chr7-OT5-Rv	ATTTCGTGTTTCCATCACTGGG
dna3820-ACE2-1371-chr18-OT6-Fw	AGCTGATTGGGACATTCAAGAG
dna3821-ACE2-1371-chr18-OT6-Rv	TTGGGTGAGATGGAGTAAACTG
dna3822-ACE2-1371-chr19-OT7-Fw	GTCCGGGTTAGGATCTTCTTGG
dna3823-ACE2-1371-chr19-OT7-Rv	CACTCTCTGAAACTGATCCATCC

## Sheet: Supplementary_Table_3
Target_Sequence	MENTHU_Score	Frame_Shift	Tool_Type	Strand	Exon_ID	DSB_Location	Microhomology	PreMA_Sequence	Context
TTATCCTCACTTTGATGCTTTGG	2.61	Yes	NGG	complement	15	2067	CAAAG	TGGGATGGAGTACCGACTGGAGTCCATATGCAGACCAAAG--------TGAGGATAAGCCTAAAATCAGCTCTTGGAGAT	TGGGATGGAGTACCGACTGGAGTCCATATGCAGACCAAAGCATCAAAGTGAGGATAAGCCTAAAATCAGCTCTTGGAGAT
AGACTACAATGAGAGGCTCTGGG	2.58	Yes	NGG	forward	5	701	GGC	AATGAAATAATGGCAAACAGTTTAGACTACAATGAGAGGC-------TTGGGAAAGCTGGAGATCTGAGGTCGGCAAGCA	AATGAAATAATGGCAAACAGTTTAGACTACAATGAGAGGCTCTGGGCTTGGGAAAGCTGGAGATCTGAGGTCGGCAAGCA
ATCAAAGTTCACTTGCTTCTTGG	2.54	Yes	NGG	forward	2	355	CTTG	CCACGAAGCCGAAGACCTGTTCTATCAAAGTTCACTTG-------GAATTATAACACCAATATTACTGAAGAGAATGTCC	CCACGAAGCCGAAGACCTGTTCTATCAAAGTTCACTTGCTTCTTGGAATTATAACACCAATATTACTGAAGAGAATGTCC
TCATCAGTGTTTTGGAATCCTGG	2.47	Yes	NGG	complement	19	2599	TCCA	TGCCTCCATCGATATTAGCAAAGGAGAAAATAATCCA--------AAACACTGATGATGTTCAGACCTCCTTTTAGAAAA	TGCCTCCATCGATATTAGCAAAGGAGAAAATAATCCAGGATTCCAAAACACTGATGATGTTCAGACCTCCTTTTAGAAAA
TAATATGACTCAAGGATTCTGGG	2.45	Yes	NGG	forward	9	1196	GGA	TTCTTTGTATCTGTTGGTCTTCCTAATATGACTCAAGGA--------AAATTCCATGCTAACGGACCCAGGAAATGTTCA	TTCTTTGTATCTGTTGGTCTTCCTAATATGACTCAAGGATTCTGGGAAAATTCCATGCTAACGGACCCAGGAAATGTTCA
TCCTAGAACTGAAGTTGAAAAGG	2.4	Yes	NGG	forward	17	2318	AAG	CCTAAAAATGTGTCTGATATCATTCCTAGAACTGAAG--------GCCATCAGGATGTCCCGGAGCCGTATCAATGATGC	CCTAAAAATGTGTCTGATATCATTCCTAGAACTGAAGTTGAAAAGGCCATCAGGATGTCCCGGAGCCGTATCAATGATGC
TTACTTACATGTTAGAGAAGTGG	2.39	Yes	NGG	forward	11	1588	GAG	CACGATTGTTGGGACTCTGCCATTTACTTACATGTTAGAG--------GTGGATGGTCTTTAAAGGGGAAATTCCCAAAG	CACGATTGTTGGGACTCTGCCATTTACTTACATGTTAGAGAAGTGGAGGTGGATGGTCTTTAAAGGGGAAATTCCCAAAG
CTTACATGTTAGAGAAGTGGAGG	2.39	Yes	NGG	forward	11	1591	GAG	GATTGTTGGGACTCTGCCATTTACTTACATGTTAGAG--------GTGGATGGTCTTTAAAGGGGAAATTCCCAAAGACC	GATTGTTGGGACTCTGCCATTTACTTACATGTTAGAGAAGTGGAGGTGGATGGTCTTTAAAGGGGAAATTCCCAAAGACC
CTAATATGACTCAAGGATTCTGG	2.28	Yes	NGG	forward	9	1195	GGA	GTTCTTTGTATCTGTTGGTCTTCCTAATATGACTCAAGGA--------AAATTCCATGCTAACGGACCCAGGAAATGTTC	GTTCTTTGTATCTGTTGGTCTTCCTAATATGACTCAAGGATTCTGGGAAAATTCCATGCTAACGGACCCAGGAAATGTTC
CATGCTTTCTTCAAGGTGACAGG	2.24	Yes	NGG	forward	19	3200	AGGT	CTACAGTGATGTTTGGAATCGATCATGCTTTCTTCAAGGT-------CTAAAGAGAGAAGAATCCAGGGAACAGGTAGAG	CTACAGTGATGTTTGGAATCGATCATGCTTTCTTCAAGGTGACAGGTCTAAAGAGAGAAGAATCCAGGGAACAGGTAGAG
TTTTCCAATGCTAGGGTCCAGGG	2.16	Yes	NGG	complement	14	1915	ACCCT	ACTGTTCAATATGCTGAGGCTTGGAAAATCAGAACCCT-------AGCATTGGAAAATGTTGTAGGAGCAAAGAACATGA	ACTGTTCAATATGCTGAGGCTTGGAAAATCAGAACCCTGGACCCTAGCATTGGAAAATGTTGTAGGAGCAAAGAACATGA
TCAGCCTTTGAACTTGGGTTGGG	2.03	Yes	NGG	complement	2	122	CCAA	CTTCCACGTGACCTTGACTGAGTTTTGAATAGCGCCCAA-----GTTCAAAGGCTGATAAGAGAGAAAATCTCATGAGGA	CTTCCACGTGACCTTGACTGAGTTTTGAATAGCGCCCAACCCAAGTTCAAAGGCTGATAAGAGAGAAAATCTCATGAGGA

## Sheet: Supplementary_Table_4
Gene name	sgRNA + NGG	Position	Exon number	MENTHU_Score	Lindel	Auto-pick "top10"	VBC-score	Distance start=0 stop=1	sgRNA activity 0=bad 1=good	Frameshift ratio inDelphi	Bioscore 0=bad 1=good	Likely off-targets OT>90	Cutting site amino acids	Very likely off-targets OT>95	Very likely off-target genes	Likely off-targets OT>90	Likely off-target genes	Perfect match sites in genome	Recommended sgRNA-length	GeCKO cloning FW_oligo	GeCKO cloning RV_oligo	Additional properties	Alias gene names
ACE2	GGCTCTGGGCTTGGGAAAGCTGG	chrX:15591788-15591818(-)	exon 5	1.01	D8 -1_13.01351065	180	0.554	0.205	0.217	0.732	0.715	1	RLWAWE-/-SWRSEVG	0	0	1	NUMBL|GCCACTCTGCTTGGGAAAGCTGG	1	19nt	CACCGCTCTGGGCTTGGGAAAGC	AAACGCTTTCCCAAGCCCAGAGC	-	00000130234, ensg00000130234, 59272, angiotensin i converting enzyme 2, aceh
ACE2	TTGGGAAAGCTGGAGATCTGAGG	chrX:15591778-15591808(-)	exon 5	1.05	I1+T_20.79511057	9	0.749	0.21	0.672	0.922	0.681	0	AWESWR-S-EVGKQL	0	0	0	0	1	18nt	CACCGGGAAAGCTGGAGATCTG	AAACCAGATCTCCAGCTTTCCC	-	00000130234, ensg00000130234, 59272, angiotensin i converting enzyme 2, aceh
ACE2	ACAATGAGAGGCTCTGGGCTTGG	chrX:15591797-15591827(-)	exon 5	1.05	D1 -2_14.53768982	215	0.513	0.202	0.253	0.647	0.621	4	YNERLW-/-AWESWRS	0	0	4	ZNF503|GGGAGGCAAGGCTCTGGGCTCGG,SREBF2|GGCCACACAGGCTCTGGGCTCGG,PRDM8|CGCTGCTGAGGCTCTGGGCTGGG,MAGEA12|CCAAGGAGAGGCCCTGGGCTTGG	1	G + 20nt	CACCGACAATGAGAGGCTCTGGGCT	AAACAGCCCAGAGCCTCTCATTGTC	-	00000130234, ensg00000130234, 59272, angiotensin i converting enzyme 2, aceh
ACE2	ACCACATACTCTTCATATAATGG	chrX:15591737-15591767(+)	exon 5	1.08	D2 0_33.41901704	116	0.521	0.222	0.118	0.861	0.681	0	KQLRPL-/-YEEYVVL	0	0	0	0	1	G + 20nt	CACCGACCACATACTCTTCATATAA	AAACTTATATGAAGAGTATGTGGTC	-	00000130234, ensg00000130234, 59272, angiotensin i converting enzyme 2, aceh
ACE2	TAGACTACAATGAGAGGCTCTGG	chrX:15591803-15591833(-)	exon 5	1.09	D6 0_14.50347251	206	0.492	0.199	0.08	0.673	0.718	1	LDYNER-/-LWAWESW	0	0	1	KIF12|TGCTAGAGAATGAGAGGCTCAGG	1	18nt	CACCGACTACAATGAGAGGCTC	AAACGAGCCTCTCATTGTAGTC	-	00000130234, ensg00000130234, 59272, angiotensin i converting enzyme 2, aceh
ACE2	GAAAGCTGGAGATCTGAGGTCGG	chrX:15591774-15591804(-)	exon 5	1.12	I1+A_9.30717039	1	0.779	0.211	0.809	0.829	0.661	0	WESWRS-E-VGKQLR	0	0	0	0	1	20nt	CACCGAAAGCTGGAGATCTGAGGT	AAACACCTCAGATCTCCAGCTTTC	-	00000130234, ensg00000130234, 59272, angiotensin i converting enzyme 2, aceh
ACE2	GCCATTATATGAAGAGTATGTGG	chrX:15591739-15591769(-)	exon 5	1.2	I1+T_38.20900564	31	0.593	0.226	0.289	0.723	0.74	0	RPLYEE-Y-VVLKNE	0	0	0	0	1	20nt	CACCGCCATTATATGAAGAGTATG	AAACCATACTCTTCATATAATGGC	-	00000130234, ensg00000130234, 59272, angiotensin i converting enzyme 2, aceh
ACE2	CTGAGGTCGGCAAGCAGCTGAGG	chrX:15591761-15591791(-)	exon 5	1.36	D5 0_6.9932201	167	0.611	0.217	0.413	0.77	0.656	1	SEVGKQ-/-LRPLYEE	0	0	1	ZFYVE28|TAGAACCGGGCAAGCAGCTGCGG	1	18nt	CACCGAGGTCGGCAAGCAGCTG	AAACCAGCTGCTTGCCGACCTC	-	00000130234, ensg00000130234, 59272, angiotensin i converting enzyme 2, aceh
ACE2	ACAGTTTAGACTACAATGAGAGG	chrX:15591809-15591839(-)	exon 5	1.41	I1+T_56.24085571	18	0.718	0.197	0.63	0.716	0.721	0	NSLDYN-/-ERLWAWE	0	0	0	0	1	G + 20nt	CACCGACAGTTTAGACTACAATGAG	AAACCTCATTGTAGTCTAAACTGTC	-	00000130234, ensg00000130234, 59272, angiotensin i converting enzyme 2, aceh
ACE2	TGTGGTCTTGAAAAATGAGATGG	chrX:15591721-15591751(-)	exon 5	1.53	D5 0_10.34859278	144	0.693	0.233	0.612	0.742	0.673	1	YVVLKN-E-MARANH	0	0	1	SPAG5|CCTGGAGATGAAAAATGAGAAGG	1	19nt	CACCGTGGTCTTGAAAAATGAGA	AAACTCTCATTTTTCAAGACCAC	-	00000130234, ensg00000130234, 59272, angiotensin i converting enzyme 2, aceh
ACE2	CAATGAGAGGCTCTGGGCTTGGG	chrX:15591796-15591826(-)	exon 5	1.57	D6 0_11.93162001	205	0.535	0.202	0.393	0.437	0.622	1	YNERLW-A-WESWRS	0	0	1	RFTN1|CTGAGCTGGGCTCTGGGCTTTGG	1	G + 20nt	CACCGCAATGAGAGGCTCTGGGCTT	AAACAAGCCCAGAGCCTCTCATTGC	-	00000130234, ensg00000130234, 59272, angiotensin i converting enzyme 2, aceh
ACE2	AACAGGTTTGAATGAAATAATGG	chrX:15591835-15591865(-)	exon 5	1.67	D7 1_20.50886989	83	0.575	0.186	0.351	0.756	0.636	0	EPGLNE-I-MANSLD	0	0	0	0	1	G + 20nt	CACCGAACAGGTTTGAATGAAATAA	AAACTTATTTCATTCAAACCTGTTC	-	00000130234, ensg00000130234, 59272, angiotensin i converting enzyme 2, aceh
ACE2	AGACTACAATGAGAGGCTCTGGG	chrX:15591802-15591832(-)	exon 5	2.58	I1+A_11.50065384	143	0.698	0.2	0.556	0.775	0.721	1	LDYNER-L-WAWESW	0	0	1	GHITM|ACTTCATGATGAGAGGCTCTTGG	1	19nt	CACCGACTACAATGAGAGGCTCT	AAACAGAGCCTCTCATTGTAGTC	-	00000130234, ensg00000130234, 59272, angiotensin i converting enzyme 2, aceh
ACE2	GGGGCATATCCAGTATGATATGG	chrX:15578232-15578262(-)	exon 10			32	0.62	0.473	0.419	0.708	0.692	0	MGHIQY-D-MAYAAQ	0	0	0	0	1	19nt	CACCGGGCATATCCAGTATGATA	AAACTATCATACTGGATATGCCC	-	00000130234, ensg00000130234, 59272, angiotensin i converting enzyme 2, aceh
ACE2	CAGCATATGCCATATCATACTGG	chrX:15578222-15578252(+)	exon 10			34	0.639	0.472	0.41	0.76	0.724	0	EMGHIQ-Y-DMAYAA	0	0	0	0	1	18nt	CACCGCATATGCCATATCATAC	AAACGTATGATATGGCATATGC	-	00000130234, ensg00000130234, 59272, angiotensin i converting enzyme 2, aceh
ACE2	AAGGATTCCATGAAGCTGTTGGG	chrX:15578167-15578197(-)	exon 10			41	0.625	0.5	0.39	0.613	0.761	0	EGFHEA-/-VGEIMSL	0	0	0	0	1	18nt	CACCGGATTCCATGAAGCTGTT	AAACAACAGCTTCATGGAATCC	-	00000130234, ensg00000130234, 59272, angiotensin i converting enzyme 2, aceh
ACE2	CCATCTCATGATGAGCTGTCAGG	chrX:15578252-15578282(+)	exon 10			46	0.641	0.46	0.44	0.84	0.674	0	TMDDFL-T-AHHEMG	0	0	0	0	1	G + 20nt	CACCGCCATCTCATGATGAGCTGTC	AAACGACAGCTCATCATGAGATGGC	-	00000130234, ensg00000130234, 59272, angiotensin i converting enzyme 2, aceh
ACE2	CCTGACAGCTCATCATGAGATGG	chrX:15578253-15578283(-)	exon 10			58	0.61	0.464	0.294	0.756	0.763	0	FLTAHH-E-MGHIQY	0	0	0	0	1	G + 20nt	CACCGCCTGACAGCTCATCATGAGA	AAACTCTCATGATGAGCTGTCAGGC	-	00000130234, ensg00000130234, 59272, angiotensin i converting enzyme 2, aceh
ACE2	CTAAGAAATGGAGCTAATGAAGG	chrX:15578186-15578216(-)	exon 10			73	0.59	0.492	0.445	0.644	0.626	0	LLRNGA-N-EGFHEA	0	0	0	0	1	G + 20nt	CACCGCTAAGAAATGGAGCTAATGA	AAACTCATTAGCTCCATTTCTTAGC	-	00000130234, ensg00000130234, 59272, angiotensin i converting enzyme 2, aceh
ACE2	TTGTCACCTTTGTGCACATAAGG	chrX:15578285-15578315(+)	exon 10			93	0.535	0.446	0.049	0.712	0.826	0	GDFRIL-M-CTKVTM	0	0	0	0	1	18nt	CACCGTCACCTTTGTGCACATA	AAACTATGTGCACAAAGGTGAC	-	00000130234, ensg00000130234, 59272, angiotensin i converting enzyme 2, aceh
ACE2	CCTAAGCATTTAAAATCCATTGG	chrX:15578117-15578147(-)	exon 10			98	0.558	0.52	0.292	0.88	0.606	0	TPKHLK-S-IGLLSP	0	0	0	0	1	G + 20nt	CACCGCCTAAGCATTTAAAATCCAT	AAACATGGATTTTAAATGCTTAGGC	-	00000130234, ensg00000130234, 59272, angiotensin i converting enzyme 2, aceh
ACE2	GCTCCATTTCTTAGCAGAAAAGG	chrX:15578194-15578224(+)	exon 10			105	0.473	0.484	0.015	0.815	0.684	0	YAAQPF-/-LLRNGAN	0	0	0	0	1	20nt	CACCGCTCCATTTCTTAGCAGAAA	AAACTTTCTGCTAAGAAATGGAGC	-	00000130234, ensg00000130234, 59272, angiotensin i converting enzyme 2, aceh
ACE2	TGACAGCTCATCATGAGATGGGG	chrX:15578251-15578281(-)	exon 10			139	0.773	0.465	0.629	0.748	0.833	1	LTAHHE-/-MGHIQYD	0	0	1	OR2A5|TATTCTGTCATCATGAGATGGGG	1	19nt	CACCGACAGCTCATCATGAGATG	AAACCATCTCATGATGAGCTGTC	-	00000130234, ensg00000130234, 59272, angiotensin i converting enzyme 2, aceh
ACE2	CAGGATCCTTATGTGCACAAAGG	chrX:15578292-15578322(-)	exon 10			141	0.763	0.448	0.668	0.842	0.743	1	FRILMC-T-KVTMDD	0	0	1	DPP8|AGACTCACTTATGTGCACAATGG	1	18nt	CACCGGATCCTTATGTGCACAA	AAACTTGTGCACATAAGGATCC	-	00000130234, ensg00000130234, 59272, angiotensin i converting enzyme 2, aceh
ACE2	AGGATTCCATGAAGCTGTTGGGG	chrX:15578166-15578196(-)	exon 10			153	0.64	0.5	0.443	0.584	0.759	2	EGFHEA-V-GEIMSL	0	0	2	PCNXL2|TTGCTGGCATGAAGCTGTTGCGG,RTTN|AAATATTCATGAAGCTGTTGTGG	1	19nt	CACCGGATTCCATGAAGCTGTTG	AAACCAACAGCTTCATGGAATCC	-	00000130234, ensg00000130234, 59272, angiotensin i converting enzyme 2, aceh
ACE2	CTGACAGCTCATCATGAGATGGG	chrX:15578252-15578282(-)	exon 10			164	0.619	0.465	0.284	0.837	0.762	2	FLTAHH-E-MGHIQY	0	0	2	KIF26B|GCAGGTGATCATCATGAGATGGG,NOX1|CCTTTTTCTCATCATGAGATAGG	1	18nt	CACCGACAGCTCATCATGAGAT	AAACATCTCATGATGAGCTGTC	-	00000130234, ensg00000130234, 59272, angiotensin i converting enzyme 2, aceh
ACE2	GAAGGATTCCATGAAGCTGTTGG	chrX:15578168-15578198(-)	exon 10			165	0.56	0.499	0.425	0.519	0.621	2	NEGFHE-A-VGEIMS	0	0	2	SCGB1D2|ACAAGCCACCATGAAGCTGTCGG,PRR14L|TATGGTGGCCATGAAGCTGTTGG	1	20nt	CACCGAAGGATTCCATGAAGCTGT	AAACACAGCTTCATGGAATCCTTC	-	00000130234, ensg00000130234, 59272, angiotensin i converting enzyme 2, aceh
ACE2	TGATTTCCCCAACAGCTTCATGG	chrX:15578159-15578189(+)	exon 10			177	0.558	0.498	0.353	0.59	0.654	2	ANEGFH-E-AVGEIM	0	0	2	PLEK2|GCTCATCTCCAACAGCTTCACGG,PRR14L|GACAATCACCAACAGCTTCATGG	1	19nt	CACCGATTTCCCCAACAGCTTCA	AAACTGAAGCTGTTGGGGAAATC	-	00000130234, ensg00000130234, 59272, angiotensin i converting enzyme 2, aceh
ACE2	TATGTGCACAAAGGTGACAATGG	chrX:15578283-15578313(-)	exon 10			212	0.692	0.452	0.678	0.606	0.66	4	LMCTKV-T-MDDFLT	0	0	4	COL17A1|CAGGGACCCAAAGGTGACAAAGG,COL4A1|TTGCGGCTCAAAGGTGACAAAGG,MUM1L1|TCTGATGACAAAGGTGACAAAGG,COL22A1|CCTGGGATCAAAGGTGACAAAGG	1	G + 20nt	CACCGTATGTGCACAAAGGTGACAA	AAACTTGTCACCTTTGTGCACATAC	-	00000130234, ensg00000130234, 59272, angiotensin i converting enzyme 2, aceh
ACE2	GGATTTTAAATGCTTAGGTGTGG	chrX:15578121-15578151(+)	exon 10			217	0.643	0.514	0.516	0.774	0.636	0	SLSAAT-P-KHLKSI	0	0	0	0	1	19nt	CACCGATTTTAAATGCTTAGGTG	AAACCACCTAAGCATTTAAAATC	multi-T-strech in sgRNA - 4 or more PolIII terminator	00000130234, ensg00000130234, 59272, angiotensin i converting enzyme 2, aceh
ACE2	CAACCTTTTCTGCTAAGAAATGG	chrX:15578198-15578228(-)	exon 10			230	0.5	0.487	0.221	0.758	0.583	0	AQPFLL-R-NGANEG	0	0	0	0	1	G + 20nt	CACCGCAACCTTTTCTGCTAAGAAA	AAACTTTCTTAGCAGAAAAGGTTGC	multi-T-strech in sgRNA - 4 or more PolIII terminator	00000130234, ensg00000130234, 59272, angiotensin i converting enzyme 2, aceh
ACE2	CCAATGGATTTTAAATGCTTAGG	chrX:15578116-15578146(+)	exon 10			241	0.532	0.516	0.212	0.765	0.659	1	SAATPK-/-HLKSIGL	0	0	1	ANKRD50|TTGTTACCTTTTAAATGCTTCGG	1	G + 20nt	CACCGCCAATGGATTTTAAATGCTT	AAACAAGCATTTAAAATCCATTGGC	multi-T-strech in sgRNA - 4 or more PolIII terminator	00000130234, ensg00000130234, 59272, angiotensin i converting enzyme 2, aceh
ACE2	CTTACATGTTAGAGAAGTGGAGG	chrX:15575724-15575754(-)	exon 11			13	0.745	0.568	0.505	0.736	0.884	0	TYMLEK-/-WRWMVFK	0	0	0	0	1	G + 20nt	CACCGCTTACATGTTAGAGAAGTGG	AAACCCACTTCTCTAACATGTAAGC	-	00000130234, ensg00000130234, 59272, angiotensin i converting enzyme 2, aceh
ACE2	CCAGTGGATGAAAAAGTGGTGGG	chrX:15575669-15575699(-)	exon 11			35	0.67	0.591	0.686	0.5	0.644	0	DQWMKK-W-WEMKRE	0	0	0	0	1	G + 20nt	CACCGCCAGTGGATGAAAAAGTGGT	AAACACCACTTTTTCATCCACTGGC	-	00000130234, ensg00000130234, 59272, angiotensin i converting enzyme 2, aceh
ACE2	AAACAAGCACTCACGATTGTTGG	chrX:15575761-15575791(-)	exon 11			60	0.605	0.553	0.326	0.723	0.736	0	LKQALT-I-VGTLPF	0	0	0	0	1	G + 20nt	CACCGAAACAAGCACTCACGATTGT	AAACACAATCGTGAGTGCTTGTTTC	-	00000130234, ensg00000130234, 59272, angiotensin i converting enzyme 2, aceh
ACE2	TTACTTACATGTTAGAGAAGTGG	chrX:15575727-15575757(-)	exon 11			61	0.604	0.567	0.354	0.678	0.724	0	FTYMLE-/-KWRWMVF	0	0	0	0	1	G + 20nt	CACCGTTACTTACATGTTAGAGAAG	AAACCTTCTCTAACATGTAAGTAAC	-	00000130234, ensg00000130234, 59272, angiotensin i converting enzyme 2, aceh
ACE2	TGGAGGTGGATGGTCTTTAAAGG	chrX:15575707-15575737(-)	exon 11			87	0.514	0.575	0.192	0.819	0.617	0	KWRWMV-F-KGEIPK	0	0	0	0	1	19nt	CACCGGAGGTGGATGGTCTTTAA	AAACTTAAAGACCATCCACCTCC	-	00000130234, ensg00000130234, 59272, angiotensin i converting enzyme 2, aceh
ACE2	TTCTCTAACATGTAAGTAAATGG	chrX:15575730-15575760(+)	exon 11			94	0.562	0.561	0.195	0.797	0.727	0	VGTLPF-/-TYMLEKW	0	0	0	0	1	G + 20nt	CACCGTTCTCTAACATGTAAGTAAA	AAACTTTACTTACATGTTAGAGAAC	-	00000130234, ensg00000130234, 59272, angiotensin i converting enzyme 2, aceh
ACE2	AACAAGCACTCACGATTGTTGGG	chrX:15575760-15575790(-)	exon 11			95	0.561	0.553	0.257	0.628	0.732	0	KQALTI-/-VGTLPFT	0	0	0	0	1	G + 20nt	CACCGAACAAGCACTCACGATTGTT	AAACAACAATCGTGAGTGCTTGTTC	-	00000130234, ensg00000130234, 59272, angiotensin i converting enzyme 2, aceh
ACE2	GGAGGTGGATGGTCTTTAAAGGG	chrX:15575706-15575736(-)	exon 11			109	0.49	0.576	0.182	0.782	0.586	0	WRWMVF-/-KGEIPKD	0	0	0	0	1	19nt	CACCGAGGTGGATGGTCTTTAAA	AAACTTTAAAGACCATCCACCTC	-	00000130234, ensg00000130234, 59272, angiotensin i converting enzyme 2, aceh
ACE2	GTTAGAGAAGTGGAGGTGGATGG	chrX:15575717-15575747(-)	exon 11			142	0.689	0.571	0.507	0.597	0.806	1	MLEKWR-W-MVFKGE	0	0	1	HNRNPH3|GCGGCATGAGTGGAGGTGGATGG	1	20nt	CACCGTTAGAGAAGTGGAGGTGGA	AAACTCCACCTCCACTTCTCTAAC	-	00000130234, ensg00000130234, 59272, angiotensin i converting enzyme 2, aceh
ACE2	GAGGTGGATGGTCTTTAAAGGGG	chrX:15575705-15575735(-)	exon 11			151	0.684	0.576	0.663	0.813	0.583	2	WRWMVF-K-GEIPKD	0	0	2	FBXO7|ACACCAGCTGGTCTTTAAAGAGG,EXT1|TAGAGACCTGGTCTTTAAAGAGG	1	20nt	CACCGAGGTGGATGGTCTTTAAAG	AAACCTTTAAAGACCATCCACCTC	-	00000130234, ensg00000130234, 59272, angiotensin i converting enzyme 2, aceh
ACE2	GGGAAATTCCCAAAGACCAGTGG	chrX:15575685-15575715(-)	exon 11			156	0.63	0.584	0.583	0.818	0.532	1	GEIPKD-/-QWMKKWW	0	0	1	ULK4|GCAGACAGCCCAAAGACCAGAGG	1	19nt	CACCGGAAATTCCCAAAGACCAG	AAACCTGGTCTTTGGGAATTTCC	-	00000130234, ensg00000130234, 59272, angiotensin i converting enzyme 2, aceh
ACE2	ACCAGTGGATGAAAAAGTGGTGG	chrX:15575670-15575700(-)	exon 11			181	0.613	0.59	0.51	0.575	0.643	2	DQWMKK-/-WWEMKRE	0	0	2	ZNF830|AGAAATACATGAAAAAGTGGTGG,KCNMA1|ACCAGTGGATGAAAAAGAGGAGG	1	G + 20nt	CACCGACCAGTGGATGAAAAAGTGG	AAACCCACTTTTTCATCCACTGGTC	-	00000130234, ensg00000130234, 59272, angiotensin i converting enzyme 2, aceh
ACE2	TCGTGAGTGCTTGTTTGAGCAGG	chrX:15575767-15575797(+)	exon 11			189	0.559	0.545	0.318	0.746	0.632	1	TEINFL-L-KQALTI	0	0	1	TMED2|TGAAGAGTGCTTCTTTGAGCGGG	1	18nt	CACCGTGAGTGCTTGTTTGAGC	AAACGCTCAAACAAGCACTCAC	-	00000130234, ensg00000130234, 59272, angiotensin i converting enzyme 2, aceh
ACE2	ACATGTTAGAGAAGTGGAGGTGG	chrX:15575721-15575751(-)	exon 11			192	0.581	0.569	0.415	0.359	0.733	1	YMLEKW-/-RWMVFKG	0	0	1	TMEM206|TGGGGGCCGAGAAGTGGAGGCGG	1	G + 20nt	CACCGACATGTTAGAGAAGTGGAGG	AAACCCTCCACTTCTCTAACATGTC	-	00000130234, ensg00000130234, 59272, angiotensin i converting enzyme 2, aceh
ACE2	CTTTTTCATCCACTGGTCTTTGG	chrX:15575675-15575705(+)	exon 11			234	0.481	0.583	0.118	0.857	0.596	0	KGEIPK-D-QWMKKW	0	0	0	0	1	G + 20nt	CACCGCTTTTTCATCCACTGGTCTT	AAACAAGACCAGTGGATGAAAAAGC	multi-T-strech in sgRNA - 4 or more PolIII terminator	00000130234, ensg00000130234, 59272, angiotensin i converting enzyme 2, aceh
ACE2	TTTTTCATCCACTGGTCTTTGGG	chrX:15575676-15575706(+)	exon 11			237	0.414	0.583	0.047	0.802	0.53	0	KGEIPK-/-DQWMKKW	0	0	0	0	1	G + 20nt	CACCGTTTTTCATCCACTGGTCTTT	AAACAAAGACCAGTGGATGAAAAAC	multi-T-strech in sgRNA - 4 or more PolIII terminator	00000130234, ensg00000130234, 59272, angiotensin i converting enzyme 2, aceh
ACE2	CCCACCACTTTTTCATCCACTGG	chrX:15575668-15575698(+)	exon 11			245	0.41	0.586	0.045	0.669	0.57	1	EIPKDQ-W-MKKWWE	1	KCNMA1|GCCTCCTCTTTTTCATCCACTGG	0	0	1	G + 20nt	CACCGCCCACCACTTTTTCATCCAC	AAACGTGGATGAAAAAGTGGTGGGC	multi-T-strech in sgRNA - 4 or more PolIII terminator	00000130234, ensg00000130234, 59272, angiotensin i converting enzyme 2, aceh
ACE2	AGAAACATGGAACAGAGATGCGG	chrX:15573382-15573412(+)	exon 12			3	0.772	0.622	0.75	0.794	0.708	0	TYCDPA-S-LFHVSN	0	0	0	0	1	19nt	CACCGAAACATGGAACAGAGATG	AAACCATCTCTGTTCCATGTTTC	-	00000130234, ensg00000130234, 59272, angiotensin i converting enzyme 2, aceh
ACE2	AAACATGGAACAGAGATGCGGGG	chrX:15573384-15573414(+)	exon 12			5	0.811	0.621	0.901	0.777	0.668	0	ETYCDP-A-SLFHVS	0	0	0	0	1	G + 20nt	CACCGAAACATGGAACAGAGATGCG	AAACCGCATCTCTGTTCCATGTTTC	-	00000130234, ensg00000130234, 59272, angiotensin i converting enzyme 2, aceh
ACE2	CCAAAGGCGAGAGATAGTTGGGG	chrX:15573445-15573475(-)	exon 12			10	0.764	0.601	0.866	0.703	0.623	0	EMKREI-V-GVVEPV	0	0	0	0	1	G + 20nt	CACCGCCAAAGGCGAGAGATAGTTG	AAACCAACTATCTCTCGCCTTTGGC	-	00000130234, ensg00000130234, 59272, angiotensin i converting enzyme 2, aceh
ACE2	AAGGCGAGAGATAGTTGGGGTGG	chrX:15573442-15573472(-)	exon 12			21	0.677	0.602	0.724	0.67	0.565	0	MKREIV-G-VVEPVP	0	0	0	0	1	18nt	CACCGGCGAGAGATAGTTGGGG	AAACCCCCAACTATCTCTCGCC	-	00000130234, ensg00000130234, 59272, angiotensin i converting enzyme 2, aceh
ACE2	CCCCAAAGGCGAGAGATAGTTGG	chrX:15573447-15573477(-)	exon 12			56	0.615	0.6	0.426	0.752	0.659	0	WEMKRE-I-VGVVEP	0	0	0	0	1	G + 20nt	CACCGCCCCAAAGGCGAGAGATAGT	AAACACTATCTCTCGCCTTTGGGGC	-	00000130234, ensg00000130234, 59272, angiotensin i converting enzyme 2, aceh
ACE2	GGTCACAGTATGTTTCATCATGG	chrX:15573405-15573435(+)	exon 12			69	0.538	0.612	0.381	0.483	0.623	0	VEPVPH-D-ETYCDP	0	0	0	0	1	19nt	CACCGTCACAGTATGTTTCATCA	AAACTGATGAAACATACTGTGAC	-	00000130234, ensg00000130234, 59272, angiotensin i converting enzyme 2, aceh
ACE2	TATGTTTCATCATGGGGCACAGG	chrX:15573413-15573443(+)	exon 12			92	0.563	0.609	0.324	0.672	0.663	0	GVVEPV-/-PHDETYC	0	0	0	0	1	G + 20nt	CACCGTATGTTTCATCATGGGGCAC	AAACGTGCCCCATGATGAAACATAC	-	00000130234, ensg00000130234, 59272, angiotensin i converting enzyme 2, aceh
ACE2	GCGAGAGATAGTTGGGGTGGTGG	chrX:15573439-15573469(-)	exon 12			106	0.521	0.603	0.269	0.694	0.609	0	KREIVG-V-VEPVPH	0	0	0	0	1	20nt	CACCGCGAGAGATAGTTGGGGTGG	AAACCCACCCCAACTATCTCTCGC	-	00000130234, ensg00000130234, 59272, angiotensin i converting enzyme 2, aceh
ACE2	CCCAAAGGCGAGAGATAGTTGGG	chrX:15573446-15573476(-)	exon 12			123	0.507	0.6	0.197	0.745	0.622	0	EMKREI-/-VGVVEPV	0	0	0	0	1	G + 20nt	CACCGCCCAAAGGCGAGAGATAGTT	AAACAACTATCTCTCGCCTTTGGGC	-	00000130234, ensg00000130234, 59272, angiotensin i converting enzyme 2, aceh
ACE2	GAAACATGGAACAGAGATGCGGG	chrX:15573383-15573413(+)	exon 12			145	0.661	0.622	0.534	0.78	0.658	1	TYCDPA-/-SLFHVSN	0	0	1	RUFY4|GAGCCATGGAAGAGAGATGCTGG	1	20nt	CACCGAAACATGGAACAGAGATGC	AAACGCATCTCTGTTCCATGTTTC	-	00000130234, ensg00000130234, 59272, angiotensin i converting enzyme 2, aceh
ACE2	ATGAGTAATCATTAGAAACATGG	chrX:15573369-15573399(+)	exon 12			171	0.6	0.627	0.447	0.745	0.612	1	PASLFH-V-SNDYSF	0	0	1	RGS12|CCTGCTGGTCATTAGAAACATGG	1	18nt	CACCGAGTAATCATTAGAAACA	AAACTGTTTCTAATGATTACTC	-	00000130234, ensg00000130234, 59272, angiotensin i converting enzyme 2, aceh
ACE2	CTAATGATTACTCATTCATTCGG	chrX:15573362-15573392(-)	exon 12			176	0.619	0.635	0.324	0.911	0.702	1	SNDYSF-/-IRYYTRT	0	0	1	GPR85|TGGGCACTTACTCATTCATTAGG	1	G + 20nt	CACCGCTAATGATTACTCATTCATT	AAACAATGAATGAGTAATCATTAGC	-	00000130234, ensg00000130234, 59272, angiotensin i converting enzyme 2, aceh
ACE2	GTCACAGTATGTTTCATCATGGG	chrX:15573406-15573436(+)	exon 12			183	0.521	0.612	0.346	0.497	0.612	1	VEPVPH-D-ETYCDP	0	0	1	ATAD2B|GTCACAGGATGATTCATCATTGG	1	20nt	CACCGTCACAGTATGTTTCATCAT	AAACATGATGAAACATACTGTGAC	-	00000130234, ensg00000130234, 59272, angiotensin i converting enzyme 2, aceh
ACE2	TCACAGTATGTTTCATCATGGGG	chrX:15573407-15573437(+)	exon 12			185	0.601	0.612	0.446	0.631	0.655	1	VEPVPH-/-DETYCDP	1	KERA|GCACAATCTGTTTCATCATGTGG	0	0	1	G + 20nt	CACCGTCACAGTATGTTTCATCATG	AAACCATGATGAAACATACTGTGAC	-	00000130234, ensg00000130234, 59272, angiotensin i converting enzyme 2, aceh
ACE2	TTGAAACTGGAATTGGTAAAGGG	chrX:15572282-15572312(+)	exon 13			23	0.668	0.646	0.417	0.792	0.769	0	YYTRTL-Y-QFQFQE	0	0	0	0	1	18nt	CACCGAAACTGGAATTGGTAAA	AAACTTTACCAATTCCAGTTTC	-	00000130234, ensg00000130234, 59272, angiotensin i converting enzyme 2, aceh
ACE2	GACAAAGTGCTTCTTGAAACTGG	chrX:15572269-15572299(+)	exon 13			54	0.536	0.651	0.221	0.748	0.666	0	TLYQFQ-F-QEALCQ	0	0	0	0	1	20nt	CACCGACAAAGTGCTTCTTGAAAC	AAACGTTTCAAGAAGCACTTTGTC	-	00000130234, ensg00000130234, 59272, angiotensin i converting enzyme 2, aceh
ACE2	CTTGAAACTGGAATTGGTAAAGG	chrX:15572281-15572311(+)	exon 13			101	0.554	0.646	0.154	0.72	0.773	0	YYTRTL-Y-QFQFQE	0	0	0	0	1	G + 20nt	CACCGCTTGAAACTGGAATTGGTAA	AAACTTACCAATTCCAGTTTCAAGC	-	00000130234, ensg00000130234, 59272, angiotensin i converting enzyme 2, aceh
ACE2	GTGCTTCTTGAAACTGGAATTGG	chrX:15572275-15572305(+)	exon 13			102	0.523	0.648	0.243	0.435	0.728	0	TRTLYQ-F-QFQEAL	0	0	0	0	1	20nt	CACCGTGCTTCTTGAAACTGGAAT	AAACATTCCAGTTTCAAGAAGCAC	-	00000130234, ensg00000130234, 59272, angiotensin i converting enzyme 2, aceh
ACE2	ATCTCAAACTCTACAGAAGCTGG	chrX:15572209-15572239(-)	exon 13			126	0.494	0.681	0.247	0.707	0.566	0	DISNST-E-AGQKLF	0	0	0	0	1	G + 20nt	CACCGATCTCAAACTCTACAGAAGC	AAACGCTTCTGTAGAGTTTGAGATC	-	00000130234, ensg00000130234, 59272, angiotensin i converting enzyme 2, aceh
ACE2	TGTCAAGCAGCTAAACATGAAGG	chrX:15572251-15572281(-)	exon 13			149	0.663	0.663	0.672	0.631	0.593	1	LCQAAK-H-EGPLHK	0	0	1	WRN|GATCATTTAGCTAAACATGATGG	1	19nt	CACCGTCAAGCAGCTAAACATGA	AAACTCATGTTTAGCTGCTTGAC	-	00000130234, ensg00000130234, 59272, angiotensin i converting enzyme 2, aceh
ACE2	TCCTGTGCAGATATTACACAAGG	chrX:15572307-15572337(-)	exon 13			163	0.657	0.64	0.414	0.825	0.737	1	SFIRYY-/-TRTLYQF	0	0	1	NEK5|TGACAGGAAGATATTACACAGGG	1	G + 20nt	CACCGTCCTGTGCAGATATTACACA	AAACTGTGTAATATCTGCACAGGAC	-	00000130234, ensg00000130234, 59272, angiotensin i converting enzyme 2, aceh
ACE2	GAGATGTCACATTTGTGCAGAGG	chrX:15572226-15572256(+)	exon 13			168	0.611	0.669	0.481	0.775	0.594	2	KHEGPL-/-HKCDISN	1	ZNF346|CTGCCGTCACATTTGTGCAGAGG	1	ACE|TAGATGTCACACTTGTGCAGGGG	1	20nt	CACCGAGATGTCACATTTGTGCAG	AAACCTGCACAAATGTGACATCTC	warning BsbI or BsmBI restriction site in sgRNA seq	00000130234, ensg00000130234, 59272, angiotensin i converting enzyme 2, aceh
ACE2	AGATGTCACATTTGTGCAGAGGG	chrX:15572227-15572257(+)	exon 13			187	0.543	0.668	0.28	0.798	0.612	1	AKHEGP-L-HKCDIS	0	0	1	AMBRA1|AGCTGTGACATTTCTGCAGATGG	1	19nt	CACCGATGTCACATTTGTGCAGA	AAACTCTGCACAAATGTGACATC	warning BsbI or BsmBI restriction site in sgRNA seq	00000130234, ensg00000130234, 59272, angiotensin i converting enzyme 2, aceh
ACE2	GGCTTGGAAAATCAGAACCCTGG	chrX:15571759-15571789(-)	exon 14			7	0.726	0.7	0.725	0.806	0.624	0	RLGKSE-/-PWTLALE	0	0	0	0	1	19nt	CACCGCTTGGAAAATCAGAACCC	AAACGGGTTCTGATTTTCCAAGC	-	00000130234, ensg00000130234, 59272, angiotensin i converting enzyme 2, aceh
ACE2	AGAACCCTGGACCCTAGCATTGG	chrX:15571746-15571776(-)	exon 14			25	0.633	0.705	0.573	0.718	0.583	0	SEPWTL-A-LENVVG	0	0	0	0	1	19nt	CACCGAACCCTGGACCCTAGCAT	AAACATGCTAGGGTCCAGGGTTC	-	00000130234, ensg00000130234, 59272, angiotensin i converting enzyme 2, aceh
ACE2	TCTTTCAGCCAGGTAAATAAGGG	chrX:15571666-15571696(+)	exon 14			36	0.666	0.733	0.571	0.672	0.674	0	NYFEPL-/-FTWLKDQ	0	0	0	0	1	G + 20nt	CACCGTCTTTCAGCCAGGTAAATAA	AAACTTATTTACCTGGCTGAAAGAC	-	00000130234, ensg00000130234, 59272, angiotensin i converting enzyme 2, aceh
ACE2	GAGCAAAGAACATGAATGTAAGG	chrX:15571711-15571741(-)	exon 14			40	0.626	0.72	0.465	0.812	0.628	0	GAKNMN-/-VRPLLNY	0	0	0	0	1	20nt	CACCGAGCAAAGAACATGAATGTA	AAACTACATTCATGTTCTTTGCTC	-	00000130234, ensg00000130234, 59272, angiotensin i converting enzyme 2, aceh
ACE2	TGTAGCAATATGCTGAGGCTTGG	chrX:15571775-15571805(-)	exon 14			52	0.565	0.693	0.473	0.549	0.579	0	KLFNML-R-LGKSEP	0	0	0	0	1	19nt	CACCGTAGCAATATGCTGAGGCT	AAACAGCCTCAGCATATTGCTAC	-	00000130234, ensg00000130234, 59272, angiotensin i converting enzyme 2, aceh
ACE2	TTGTGGGATGGAGTACCGACTGG	chrX:15571627-15571657(-)	exon 14			65	0.569	0.754	0.565	0.539	0.511	0	FVGWST-/-DWSPYAD	0	0	0	0	1	18nt	CACCGTGGGATGGAGTACCGAC	AAACGTCGGTACTCCATCCCAC	-	00000130234, ensg00000130234, 59272, angiotensin i converting enzyme 2, aceh
ACE2	ACTTTGAGCCCTTATTTACCTGG	chrX:15571675-15571705(-)	exon 14			74	0.59	0.735	0.39	0.667	0.666	0	YFEPLF-/-TWLKDQN	0	0	0	0	1	G + 20nt	CACCGACTTTGAGCCCTTATTTACC	AAACGGTAAATAAGGGCTCAAAGTC	-	00000130234, ensg00000130234, 59272, angiotensin i converting enzyme 2, aceh
ACE2	CTAGCATTGGAAAATGTTGTAGG	chrX:15571733-15571763(-)	exon 14			76	0.59	0.711	0.553	0.45	0.599	0	TLALEN-V-VGAKNM	0	0	0	0	1	G + 20nt	CACCGCTAGCATTGGAAAATGTTGT	AAACACAACATTTTCCAATGCTAGC	-	00000130234, ensg00000130234, 59272, angiotensin i converting enzyme 2, aceh
ACE2	CTTGTTCTGGTCTTTCAGCCAGG	chrX:15571656-15571686(+)	exon 14			112	0.534	0.737	0.321	0.804	0.554	0	EPLFTW-L-KDQNKN	0	0	0	0	1	G + 20nt	CACCGCTTGTTCTGGTCTTTCAGCC	AAACGGCTGAAAGACCAGAACAAGC	-	00000130234, ensg00000130234, 59272, angiotensin i converting enzyme 2, aceh
ACE2	GTCTTTCAGCCAGGTAAATAAGG	chrX:15571665-15571695(+)	exon 14			130	0.42	0.734	-0.019	0.749	0.619	0	NYFEPL-F-TWLKDQ	0	0	0	0	1	20nt	CACCGTCTTTCAGCCAGGTAAATA	AAACTATTTACCTGGCTGAAAGAC	-	00000130234, ensg00000130234, 59272, angiotensin i converting enzyme 2, aceh
ACE2	CCACAAAAGAATTCTTGTTCTGG	chrX:15571643-15571673(+)	exon 14			136	0.402	0.743	0.153	0.456	0.532	0	TWLKDQ-N-KNSFVG	0	0	0	0	1	G + 20nt	CACCGCCACAAAAGAATTCTTGTTC	AAACGAACAAGAATTCTTTTGTGGC	-	00000130234, ensg00000130234, 59272, angiotensin i converting enzyme 2, aceh
ACE2	GGCTCAAAGTAGTTGAGCAGTGG	chrX:15571687-15571717(+)	exon 14			147	0.677	0.725	0.6	0.673	0.672	1	MNVRPL-/-LNYFEPL	0	0	1	KRTAP11-1|GGCTGTAGGTAGTTGAGCAGGGG	1	19nt	CACCGCTCAAAGTAGTTGAGCAG	AAACCTGCTCAACTACTTTGAGC	-	00000130234, ensg00000130234, 59272, angiotensin i converting enzyme 2, aceh
ACE2	GTACTCACATGGACTCCAGTCGG	chrX:15571611-15571641(+)	exon 14			158	0.594	0.756	0.604	0.576	0.521	1	VGWSTD-W-SPYADQ	0	0	1	AFF4|AGTAGCAAATGGACTCCAGTAGG	1	20nt	CACCGTACTCACATGGACTCCAGT	AAACACTGGAGTCCATGTGAGTAC	-	00000130234, ensg00000130234, 59272, angiotensin i converting enzyme 2, aceh
ACE2	TTTTCCAATGCTAGGGTCCAGGG	chrX:15571741-15571771(+)	exon 14			219	0.635	0.702	0.301	0.891	0.763	0	GKSEPW-/-TLALENV	0	0	0	0	1	G + 20nt	CACCGTTTTCCAATGCTAGGGTCCA	AAACTGGACCCTAGCATTGGAAAAC	multi-T-strech in sgRNA - 4 or more PolIII terminator	00000130234, ensg00000130234, 59272, angiotensin i converting enzyme 2, aceh
ACE2	TTTTGTGTAGCAATATGCTGAGG	chrX:15571780-15571810(-)	exon 14			220	0.602	0.691	0.516	0.532	0.631	0	QKLFNM-/-LRLGKSE	0	0	0	0	1	G + 20nt	CACCGTTTTGTGTAGCAATATGCTG	AAACCAGCATATTGCTACACAAAAC	multi-T-strech in sgRNA - 4 or more PolIII terminator	00000130234, ensg00000130234, 59272, angiotensin i converting enzyme 2, aceh
ACE2	TACAACATTTTCCAATGCTAGGG	chrX:15571734-15571764(+)	exon 14			225	0.571	0.705	0.415	0.718	0.583	0	SEPWTL-A-LENVVG	0	0	0	0	1	G + 20nt	CACCGTACAACATTTTCCAATGCTA	AAACTAGCATTGGAAAATGTTGTAC	multi-T-strech in sgRNA - 4 or more PolIII terminator	00000130234, ensg00000130234, 59272, angiotensin i converting enzyme 2, aceh
ACE2	CCAGAACAAGAATTCTTTTGTGG	chrX:15571644-15571674(-)	exon 14			227	0.533	0.747	0.307	0.854	0.546	0	DQNKNS-F-VGWSTD	0	0	0	0	1	G + 20nt	CACCGCCAGAACAAGAATTCTTTTG	AAACCAAAAGAATTCTTGTTCTGGC	multi-T-strech in sgRNA - 4 or more PolIII terminator	00000130234, ensg00000130234, 59272, angiotensin i converting enzyme 2, aceh
ACE2	ATTTTCCAATGCTAGGGTCCAGG	chrX:15571740-15571770(+)	exon 14			228	0.532	0.703	0.201	0.846	0.641	0	GKSEPW-T-LALENV	0	0	0	0	1	G + 20nt	CACCGATTTTCCAATGCTAGGGTCC	AAACGGACCCTAGCATTGGAAAATC	multi-T-strech in sgRNA - 4 or more PolIII terminator	00000130234, ensg00000130234, 59272, angiotensin i converting enzyme 2, aceh
ACE2	CAGAACAAGAATTCTTTTGTGGG	chrX:15571643-15571673(-)	exon 14			240	0.55	0.748	0.391	0.754	0.547	1	DQNKNS-F-VGWSTD	0	0	1	CEP170|GGTTGCTGGAATTCTTTTGTAGG	1	18nt	CACCGAACAAGAATTCTTTTGT	AAACACAAAAGAATTCTTGTTC	multi-T-strech in sgRNA - 4 or more PolIII terminator	00000130234, ensg00000130234, 59272, angiotensin i converting enzyme 2, aceh
ACE2	ACAAGAATTCTTTTGTGGGATGG	chrX:15571639-15571669(-)	exon 14			242	0.463	0.749	0.22	0.84	0.473	1	NKNSFV-/-GWSTDWS	0	0	1	ZEB2|ATAAAGAGTCTTTTGTGGGAGGG	1	G + 20nt	CACCGACAAGAATTCTTTTGTGGGA	AAACTCCCACAAAAGAATTCTTGTC	multi-T-strech in sgRNA - 4 or more PolIII terminator	00000130234, ensg00000130234, 59272, angiotensin i converting enzyme 2, aceh
ACE2	CTACAACATTTTCCAATGCTAGG	chrX:15571733-15571763(+)	exon 14			243	0.451	0.706	0.111	0.752	0.574	1	SEPWTL-A-LENVVG	0	0	1	AKAP9|CTAACTGCTTTTCCAATGCTTGG	1	G + 20nt	CACCGCTACAACATTTTCCAATGCT	AAACAGCATTGGAAAATGTTGTAGC	multi-T-strech in sgRNA - 4 or more PolIII terminator	00000130234, ensg00000130234, 59272, angiotensin i converting enzyme 2, aceh
ACE2	CAGACCAAAGCATCAAAGTGAGG	chrX:15570324-15570354(-)	exon 15			12	0.718	0.768	0.604	0.726	0.74	0	ADQSIK-/-VRISLKS	0	0	0	0	1	18nt	CACCGACCAAAGCATCAAAGTG	AAACCACTTTGATGCTTTGGTC	-	00000130234, ensg00000130234, 59272, angiotensin i converting enzyme 2, aceh
ACE2	TTATCCTCACTTTGATGCTTTGG	chrX:15570319-15570349(+)	exon 15			137	0.391	0.765	0.045	0.857	0.462	0	SPYADQ-S-IKVRIS	0	0	0	0	1	G + 20nt	CACCGTTATCCTCACTTTGATGCTT	AAACAAGCATCAAAGTGAGGATAAC	-	00000130234, ensg00000130234, 59272, angiotensin i converting enzyme 2, aceh
ACE2	ATAAGCCTAAAATCAGCTCTTGG	chrX:15570301-15570331(-)	exon 15			197	0.559	0.778	0.377	0.716	0.591	1	RISLKS-A-LGDKAY	0	0	1	OR6C76|ATCAGCTTATAATCAGCTCTTGG	1	G + 20nt	CACCGATAAGCCTAAAATCAGCTCT	AAACAGAGCTGATTTTAGGCTTATC	-	00000130234, ensg00000130234, 59272, angiotensin i converting enzyme 2, aceh
ACE2	TATCTCCAAGAGCTGATTTTAGG	chrX:15570295-15570325(+)	exon 15			223	0.578	0.775	0.368	0.825	0.604	0	KVRISL-K-SALGDK	0	0	0	0	1	G + 20nt	CACCGTATCTCCAAGAGCTGATTTT	AAACAAAATCAGCTCTTGGAGATAC	multi-T-strech in sgRNA - 4 or more PolIII terminator	00000130234, ensg00000130234, 59272, angiotensin i converting enzyme 2, aceh
ACE2	CATCTGTTGCATATGCTATGAGG	chrX:15567763-15567793(-)	exon 16			15	0.735	0.807	0.606	0.941	0.701	0	SSVAYA-/-MRQYFLK	0	0	0	0	1	G + 20nt	CACCGCATCTGTTGCATATGCTATG	AAACCATAGCATATGCAACAGATGC	-	00000130234, ensg00000130234, 59272, angiotensin i converting enzyme 2, aceh
ACE2	ATGCAACAGATGATCGGAACAGG	chrX:15567773-15567803(+)	exon 16			53	0.592	0.798	0.397	0.73	0.641	0	DNEMYL-F-RSSVAY	0	0	0	0	1	18nt	CACCGCAACAGATGATCGGAAC	AAACGTTCCGATCATCTGTTGC	-	00000130234, ensg00000130234, 59272, angiotensin i converting enzyme 2, aceh
ACE2	TAGCATATGCAACAGATGATCGG	chrX:15567767-15567797(+)	exon 16			160	0.638	0.8	0.62	0.55	0.612	1	EMYLFR-S-SVAYAM	0	0	1	PHIP|AAATATGGGCAACAGATGATGGG	1	18nt	CACCGCATATGCAACAGATGAT	AAACATCATCTGTTGCATATGC	-	00000130234, ensg00000130234, 59272, angiotensin i converting enzyme 2, aceh
ACE2	TTCTGAATTTGCAGTATGAATGG	chrX:15567814-15567844(-)	exon 16			211	0.423	0.786	0.03	0.785	0.571	1	LGDKAY-/-EWNDNEM	1	EIF3B|GTCTGTCTTTGCAGTATGAACGG	0	0	1	G + 20nt	CACCGTTCTGAATTTGCAGTATGAA	AAACTTCATACTGCAAATTCAGAAC	-	00000130234, ensg00000130234, 59272, angiotensin i converting enzyme 2, aceh
ACE2	AAAATCAGATGATTCTTTTTGGG	chrX:15567721-15567751(-)	exon 16			229	0.527	0.824	0.321	0.737	0.563	0	KNQMIL-/-FGEEDVR	0	0	0	0	1	G + 20nt	CACCGAAAATCAGATGATTCTTTTT	AAACAAAAAGAATCATCTGATTTTC	multi-T-strech in sgRNA - 4 or more PolIII terminator	00000130234, ensg00000130234, 59272, angiotensin i converting enzyme 2, aceh
ACE2	AAAAATCAGATGATTCTTTTTGG	chrX:15567722-15567752(-)	exon 16			233	0.481	0.824	0.187	0.78	0.563	0	VKNQMI-L-FGEEDV	0	0	0	0	1	G + 20nt	CACCGAAAAATCAGATGATTCTTTT	AAACAAAAGAATCATCTGATTTTTC	multi-T-strech in sgRNA - 4 or more PolIII terminator	00000130234, ensg00000130234, 59272, angiotensin i converting enzyme 2, aceh
ACE2	CTGAAGTTGAAAAGGCCATCAGG	chrX:15566248-15566278(-)	exon 17			37	0.632	0.872	0.47	0.825	0.633	0	TEVEKA-/-IRMSRSR	0	0	0	0	1	18nt	CACCGAAGTTGAAAAGGCCATC	AAACGATGGCCTTTTCAACTTC	-	00000130234, ensg00000130234, 59272, angiotensin i converting enzyme 2, aceh
ACE2	TCCTAGAACTGAAGTTGAAAAGG	chrX:15566256-15566286(-)	exon 17			133	0.469	0.869	0.152	0.749	0.578	0	IPRTEV-E-KAIRMS	0	0	0	0	1	G + 20nt	CACCGTCCTAGAACTGAAGTTGAAA	AAACTTTCAACTTCAGTTCTAGGAC	-	00000130234, ensg00000130234, 59272, angiotensin i converting enzyme 2, aceh
ACE2	AAGAAATTAAAGGAGATTCTTGG	chrX:15566311-15566341(+)	exon 17			162	0.626	0.841	0.502	0.786	0.604	1	ANLKPR-/-ISFNFFV	0	0	1	CCNT1|ATGATGAGAAAGGAGATTCTGGG	1	18nt	CACCGAAATTAAAGGAGATTCT	AAACAGAATCTCCTTTAATTTC	-	00000130234, ensg00000130234, 59272, angiotensin i converting enzyme 2, aceh
ACE2	CAGGGAGGAGGATGTGCGAGTGG	chrX:15566346-15566376(-)	exon 17			182	0.575	0.832	0.528	0.654	0.517	1	FGEEDV-R-VANLKP	0	0	1	CRADD|AGCTGTTGAGGATGTGCGAGGGG	1	18nt	CACCGGGAGGAGGATGTGCGAG	AAACCTCGCACATCCTCCTCCC	-	00000130234, ensg00000130234, 59272, angiotensin i converting enzyme 2, aceh
ACE2	TGCAGTGACAAAGAAATTAAAGG	chrX:15566301-15566331(+)	exon 17			184	0.545	0.846	0.383	0.672	0.571	2	KPRISF-N-FFVTAP	0	0	2	DGKB|AGATTCTACAAAGAAATTAAAGG,AGO2|AAGTTTACCAAAGAAATTAAAGG	1	19nt	CACCGCAGTGACAAAGAAATTAA	AAACTTAATTTCTTTGTCACTGC	-	00000130234, ensg00000130234, 59272, angiotensin i converting enzyme 2, aceh
ACE2	ATGATATCAGACACATTTTTAGG	chrX:15566278-15566308(+)	exon 17			235	0.447	0.855	0.276	0.663	0.452	0	FVTAPK-/-NVSDIIP	0	0	0	0	1	18nt	CACCGATATCAGACACATTTTT	AAACAAAAATGTGTCTGATATC	multi-T-strech in sgRNA - 4 or more PolIII terminator	00000130234, ensg00000130234, 59272, angiotensin i converting enzyme 2, aceh
ACE2	GCCTTTTCAACTTCAGTTCTAGG	chrX:15566254-15566284(+)	exon 17			244	0.379	0.865	-0.026	0.685	0.557	1	SDIIPR-/-TEVEKAI	0	0	1	OR7G1|AAGGGATTAACTTCAGTTCTGGG	1	20nt	CACCGCCTTTTCAACTTCAGTTCT	AAACAGAACTGAAGTTGAAAAGGC	multi-T-strech in sgRNA - 4 or more PolIII terminator	00000130234, ensg00000130234, 59272, angiotensin i converting enzyme 2, aceh
ACE2	GCTGTATCCCCAGAAACTCTAGG	chrX:15564143-15564173(+)	exon 18			14	0.642	0.897	0.533	0.769	0.62	0	LNDNSL-E-FLGIQP	0	0	0	0	1	20nt	CACCGCTGTATCCCCAGAAACTCT	AAACAGAGTTTCTGGGGATACAGC	-	00000130234, ensg00000130234, 59272, angiotensin i converting enzyme 2, aceh
ACE2	TGGTTAGGAGGTCCAAGTGTTGG	chrX:15564121-15564151(+)	exon 18			16	0.658	0.906	0.638	0.727	0.579	0	LGIQPT-/-LGPPNQP	0	0	0	0	1	19nt	CACCGGTTAGGAGGTCCAAGTGT	AAACACACTTGGACCTCCTAACC	-	00000130234, ensg00000130234, 59272, angiotensin i converting enzyme 2, aceh
ACE2	GCCATATGGAAACAGGGGGCTGG	chrX:15564101-15564131(+)	exon 18			17	0.62	0.914	0.599	0.638	0.561	0	LGPPNQ-P-PVSIWL	0	0	0	0	1	20nt	CACCGCCATATGGAAACAGGGGGC	AAACGCCCCCTGTTTCCATATGGC	-	00000130234, ensg00000130234, 59272, angiotensin i converting enzyme 2, aceh
ACE2	GAAACAGGGGGCTGGTTAGGAGG	chrX:15564109-15564139(+)	exon 18			20	0.616	0.911	0.593	0.766	0.511	0	PTLGPP-/-NQPPVSI	0	0	0	0	1	20nt	CACCGAAACAGGGGGCTGGTTAGG	AAACCCTAACCAGCCCCCTGTTTC	-	00000130234, ensg00000130234, 59272, angiotensin i converting enzyme 2, aceh
ACE2	ATCAGCCATATGGAAACAGGGGG	chrX:15564097-15564127(+)	exon 18			28	0.694	0.916	0.717	0.788	0.569	0	PPNQPP-/-VSIWLIV	0	0	0	0	1	G + 20nt	CACCGATCAGCCATATGGAAACAGG	AAACCCTGTTTCCATATGGCTGATC	-	00000130234, ensg00000130234, 59272, angiotensin i converting enzyme 2, aceh
ACE2	GACGGAAAGCATCATTGATACGG	chrX:15564179-15564209(+)	exon 18			30	0.595	0.882	0.465	0.718	0.594	0	RMSRSR-I-NDAFRL	0	0	0	0	1	20nt	CACCGACGGAAAGCATCATTGATA	AAACTATCAATGATGCTTTCCGTC	-	00000130234, ensg00000130234, 59272, angiotensin i converting enzyme 2, aceh
ACE2	ACAACAGCCTAGAGTTTCTGGGG	chrX:15564151-15564181(-)	exon 18			38	0.661	0.899	0.523	0.727	0.686	0	DNSLEF-/-LGIQPTL	0	0	0	0	1	G + 20nt	CACCGACAACAGCCTAGAGTTTCTG	AAACCAGAAACTCTAGGCTGTTGTC	-	00000130234, ensg00000130234, 59272, angiotensin i converting enzyme 2, aceh
ACE2	AATCAGCCATATGGAAACAGGGG	chrX:15564096-15564126(+)	exon 18			39	0.66	0.916	0.589	0.811	0.596	0	PPNQPP-V-SIWLIV	0	0	0	0	1	G + 20nt	CACCGAATCAGCCATATGGAAACAG	AAACCTGTTTCCATATGGCTGATTC	-	00000130234, ensg00000130234, 59272, angiotensin i converting enzyme 2, aceh
ACE2	GTGATGGGAGTGATAGTGGTTGG	chrX:15564062-15564092(-)	exon 18			45	0.618	0.935	0.615	0.566	0.567	0	VVMGVI-V-VGIVIL	0	0	0	0	1	20nt	CACCGTGATGGGAGTGATAGTGGT	AAACACCACTATCACTCCCATCAC	-	00000130234, ensg00000130234, 59272, angiotensin i converting enzyme 2, aceh
ACE2	AGTTGTGATGGGAGTGATAGTGG	chrX:15564066-15564096(-)	exon 18			64	0.542	0.934	0.461	0.393	0.595	0	GVVMGV-I-VVGIVI	0	0	0	0	1	19nt	CACCGTTGTGATGGGAGTGATAG	AAACCTATCACTCCCATCACAAC	-	00000130234, ensg00000130234, 59272, angiotensin i converting enzyme 2, aceh
ACE2	GACAACAGCCTAGAGTTTCTGGG	chrX:15564152-15564182(-)	exon 18			68	0.516	0.898	0.254	0.739	0.597	0	NDNSLE-F-LGIQPT	0	0	0	0	1	20nt	CACCGACAACAGCCTAGAGTTTCT	AAACAGAAACTCTAGGCTGTTGTC	-	00000130234, ensg00000130234, 59272, angiotensin i converting enzyme 2, aceh
ACE2	TCTTCACTGGGATCAGAGATCGG	chrX:15564025-15564055(-)	exon 18			85	0.573	0.951	0.45	0.89	0.498	0	IFTGIR-/-DRKKKNK	0	0	0	0	1	G + 20nt	CACCGTCTTCACTGGGATCAGAGAT	AAACATCTCTGATCCCAGTGAAGAC	-	00000130234, ensg00000130234, 59272, angiotensin i converting enzyme 2, aceh
ACE2	ACAATCAGCCATATGGAAACAGG	chrX:15564094-15564124(+)	exon 18			103	0.55	0.917	0.281	0.828	0.616	0	PNQPPV-/-SIWLIVF	0	0	0	0	1	G + 20nt	CACCGACAATCAGCCATATGGAAAC	AAACGTTTCCATATGGCTGATTGTC	-	00000130234, ensg00000130234, 59272, angiotensin i converting enzyme 2, aceh
ACE2	ATGGAAACAGGGGGCTGGTTAGG	chrX:15564106-15564136(+)	exon 18			111	0.511	0.912	0.336	0.633	0.551	0	TLGPPN-/-QPPVSIW	0	0	0	0	1	18nt	CACCGGAAACAGGGGGCTGGTT	AAACAACCAGCCCCCTGTTTCC	-	00000130234, ensg00000130234, 59272, angiotensin i converting enzyme 2, aceh
ACE2	AGCATCATTGATACGGCTCCGGG	chrX:15564186-15564216(+)	exon 18			115	0.475	0.879	0.317	0.484	0.54	0	AIRMSR-S-RINDAF	0	0	0	0	1	19nt	CACCGCATCATTGATACGGCTCC	AAACGGAGCCGTATCAATGATGC	-	00000130234, ensg00000130234, 59272, angiotensin i converting enzyme 2, aceh
ACE2	ATTGTCATCCTGATCTTCACTGG	chrX:15564038-15564068(-)	exon 18			118	0.516	0.945	0.318	0.676	0.563	0	GIVILI-F-TGIRDR	0	0	0	0	1	G + 20nt	CACCGATTGTCATCCTGATCTTCAC	AAACGTGAAGATCAGGATGACAATC	-	00000130234, ensg00000130234, 59272, angiotensin i converting enzyme 2, aceh
ACE2	AAGCATCATTGATACGGCTCCGG	chrX:15564185-15564215(+)	exon 18			125	0.474	0.88	0.331	0.434	0.544	0	AIRMSR-S-RINDAF	0	0	0	0	1	18nt	CACCGCATCATTGATACGGCTC	AAACGAGCCGTATCAATGATGC	-	00000130234, ensg00000130234, 59272, angiotensin i converting enzyme 2, aceh
ACE2	CTCTGATCCCAGTGAAGATCAGG	chrX:15564029-15564059(+)	exon 18			131	0.486	0.944	0.102	0.634	0.699	0	VGIVIL-I-FTGIRD	0	0	0	0	1	G + 20nt	CACCGCTCTGATCCCAGTGAAGATC	AAACGATCTTCACTGGGATCAGAGC	-	00000130234, ensg00000130234, 59272, angiotensin i converting enzyme 2, aceh
ACE2	TGACAACAGCCTAGAGTTTCTGG	chrX:15564153-15564183(-)	exon 18			134	0.413	0.898	-0.021	0.764	0.6	0	NDNSLE-F-LGIQPT	0	0	0	0	1	19nt	CACCGACAACAGCCTAGAGTTTC	AAACGAAACTCTAGGCTGTTGTC	-	00000130234, ensg00000130234, 59272, angiotensin i converting enzyme 2, aceh
ACE2	CTGGGGATACAGCCAACACTTGG	chrX:15564134-15564164(-)	exon 18			172	0.593	0.906	0.466	0.73	0.585	1	FLGIQP-T-LGPPNQ	0	0	1	STRN4|CCATAGCCACAGCCAACACTGGG	1	18nt	CACCGGGGATACAGCCAACACT	AAACAGTGTTGGCTGTATCCCC	-	00000130234, ensg00000130234, 59272, angiotensin i converting enzyme 2, aceh
ACE2	TCCAAAAACAATCAGCCATATGG	chrX:15564087-15564117(+)	exon 18			174	0.623	0.92	0.358	0.757	0.735	1	QPPVSI-W-LIVFGV	0	0	1	TMEM27|TTGAGGTGCAATCAGCCATAAGG	1	G + 20nt	CACCGTCCAAAAACAATCAGCCATA	AAACTATGGCTGATTGTTTTTGGAC	-	00000130234, ensg00000130234, 59272, angiotensin i converting enzyme 2, aceh
ACE2	CTAGGCTGTTGTCATTCAGACGG	chrX:15564161-15564191(+)	exon 18			190	0.587	0.889	0.501	0.7	0.55	1	INDAFR-L-NDNSLE	0	0	1	MYH14|CTGCGACGTTGTCATTCAGAGGG	1	G + 20nt	CACCGCTAGGCTGTTGTCATTCAGA	AAACTCTGAATGACAACAGCCTAGC	-	00000130234, ensg00000130234, 59272, angiotensin i converting enzyme 2, aceh
ACE2	TTGTCATCCTGATCTTCACTGGG	chrX:15564037-15564067(-)	exon 18			191	0.553	0.946	0.285	0.688	0.669	1	IVILIF-/-TGIRDRK	0	0	1	TFR2|CGGCCCTGCTGATCTTCACTGGG	1	18nt	CACCGTCATCCTGATCTTCACT	AAACAGTGAAGATCAGGATGAC	-	00000130234, ensg00000130234, 59272, angiotensin i converting enzyme 2, aceh
ACE2	ACCAGCCCCCTGTTTCCATATGG	chrX:15564103-15564133(-)	exon 18			194	0.575	0.918	0.209	0.782	0.751	1	NQPPVS-/-IWLIVFG	0	0	1	SLCO3A1|AGTACTCACCTGTTTCCATAGGG	1	G + 20nt	CACCGACCAGCCCCCTGTTTCCATA	AAACTATGGAAACAGGGGGCTGGTC	-	00000130234, ensg00000130234, 59272, angiotensin i converting enzyme 2, aceh
ACE2	CAATCAGCCATATGGAAACAGGG	chrX:15564095-15564125(+)	exon 18			198	0.559	0.917	0.323	0.806	0.606	1	PPNQPP-V-SIWLIV	0	0	1	SECTM1|GTCTGCGGCATATGGAAACAAGG	1	G + 20nt	CACCGCAATCAGCCATATGGAAACA	AAACTGTTTCCATATGGCTGATTGC	-	00000130234, ensg00000130234, 59272, angiotensin i converting enzyme 2, aceh
ACE2	ATTGTTTTTGGAGTTGTGATGGG	chrX:15564077-15564107(-)	exon 18			224	0.577	0.929	0.437	0.604	0.618	0	LIVFGV-V-MGVIVV	0	0	0	0	1	G + 20nt	CACCGATTGTTTTTGGAGTTGTGAT	AAACATCACAACTCCAAAAACAATC	multi-T-strech in sgRNA - 4 or more PolIII terminator	00000130234, ensg00000130234, 59272, angiotensin i converting enzyme 2, aceh
ACE2	GATTGTTTTTGGAGTTGTGATGG	chrX:15564078-15564108(-)	exon 18			226	0.486	0.929	0.189	0.636	0.622	0	LIVFGV-V-MGVIVV	0	0	0	0	1	20nt	CACCGATTGTTTTTGGAGTTGTGA	AAACTCACAACTCCAAAAACAATC	multi-T-strech in sgRNA - 4 or more PolIII terminator	00000130234, ensg00000130234, 59272, angiotensin i converting enzyme 2, aceh
ACE2	CTTTTGCAAATAGGATGTCCCGG	chrX:15564205-15564235(-)	exon 18			232	0.486	0.876	0.377	0.631	0.461	0	EKAIRM-/-SRSRIND	0	0	0	0	1	G + 20nt	CACCGCTTTTGCAAATAGGATGTCC	AAACGGACATCCTATTTGCAAAAGC	multi-T-strech in sgRNA - 4 or more PolIII terminator	00000130234, ensg00000130234, 59272, angiotensin i converting enzyme 2, aceh
ACE2	TCCATATGGCTGATTGTTTTTGG	chrX:15564089-15564119(-)	exon 18			236	0.431	0.924	-0.003	0.607	0.678	0	VSIWLI-V-FGVVMG	0	0	0	0	1	G + 20nt	CACCGTCCATATGGCTGATTGTTTT	AAACAAAACAATCAGCCATATGGAC	multi-T-strech in sgRNA - 4 or more PolIII terminator	00000130234, ensg00000130234, 59272, angiotensin i converting enzyme 2, aceh
ACE2	AGCAAAGGAGAAAATAATCCAGG	chrX:15561938-15561968(-)	exon 19			84	0.519	0.983	0.568	0.677	0.351	0	ISKGEN-N-PGFQNT	0	0	0	0	1	19nt	CACCGCAAAGGAGAAAATAATCC	AAACGGATTATTTTCTCCTTTGC	-	00000130234, ensg00000130234, 59272, angiotensin i converting enzyme 2, aceh
ACE2	GCCTCCATCGATATTAGCAAAGG	chrX:15561953-15561983(-)	exon 19			91	0.488	0.976	0.446	0.732	0.369	0	YASIDI-S-KGENNP	0	0	0	0	1	20nt	CACCGCCTCCATCGATATTAGCAA	AAACTTGCTAATATCGATGGAGGC	-	00000130234, ensg00000130234, 59272, angiotensin i converting enzyme 2, aceh
ACE2	TCCTTTGCTAATATCGATGGAGG	chrX:15561951-15561981(+)	exon 19			96	0.559	0.972	0.478	0.75	0.492	0	ENPYAS-I-DISKGE	0	0	0	0	1	G + 20nt	CACCGTCCTTTGCTAATATCGATGG	AAACCCATCGATATTAGCAAAGGAC	-	00000130234, ensg00000130234, 59272, angiotensin i converting enzyme 2, aceh
ACE2	CTAATATCGATGGAGGCATAAGG	chrX:15561958-15561988(+)	exon 19			113	0.531	0.969	0.39	0.861	0.468	0	SGENPY-/-ASIDISK	0	0	0	0	1	G + 20nt	CACCGCTAATATCGATGGAGGCATA	AAACTATGCCTCCATCGATATTAGC	-	00000130234, ensg00000130234, 59272, angiotensin i converting enzyme 2, aceh
ACE2	TTCTCCTTTGCTAATATCGATGG	chrX:15561948-15561978(+)	exon 19			135	0.455	0.973	0.368	0.72	0.368	0	NPYASI-D-ISKGEN	0	0	0	0	1	G + 20nt	CACCGTTCTCCTTTGCTAATATCGA	AAACTCGATATTAGCAAAGGAGAAC	-	00000130234, ensg00000130234, 59272, angiotensin i converting enzyme 2, aceh
ACE2	AGGAAAAATAAAGCAAGAAGTGG	chrX:15561989-15562019(-)	exon 19			200	0.5	0.961	0.605	0.52	0.332	2	KKKNKA-R-SGENPY	0	0	2	CFAP44|TCCAACCATAAAGCAAGAAGAGG,CXorf23|GGAAAAAATAAAGAAAGAAGGGG	1	19nt	CACCGGAAAAATAAAGCAAGAAG	AAACCTTCTTGCTTTATTTTTCC	-	00000130234, ensg00000130234, 59272, angiotensin i converting enzyme 2, aceh
ACE2	TCATCAGTGTTTTGGAATCCTGG	chrX:15561919-15561949(+)	exon 19			238	0.355	0.986	0.093	0.876	0.333	0	GENNPG-/-FQNTDDV	0	0	0	0	1	G + 20nt	CACCGTCATCAGTGTTTTGGAATCC	AAACGGATTCCAAAACACTGATGAC	multi-T-strech in sgRNA - 4 or more PolIII terminator	00000130234, ensg00000130234, 59272, angiotensin i converting enzyme 2, aceh
ACE2	TCTGAACATCATCAGTGTTTTGG	chrX:15561911-15561941(+)	exon 19			246	0.394	0.989	0.22	0.814	0.33	1	NNPGFQ-N-TDDVQT	0	0	1	HEATR5B|ACAGAAGTTCATCAGTGTTTGGG	1	G + 20nt	CACCGTCTGAACATCATCAGTGTTT	AAACAAACACTGATGATGTTCAGAC	multi-T-strech in sgRNA - 4 or more PolIII terminator	00000130234, ensg00000130234, 59272, angiotensin i converting enzyme 2, aceh
ACE2	ACTTTGATAGAACAGGTCTTCGG	chrX:15600778-15600808(+)	exon 2			27	0.695	0.046	0.647	0.735	0.649	0	FNHEAE-D-LFYQSS	0	0	0	0	1	G + 20nt	CACCGACTTTGATAGAACAGGTCTT	AAACAAGACCTGTTCTATCAAAGTC	-	00000130234, ensg00000130234, 59272, angiotensin i converting enzyme 2, aceh
ACE2	TGCTGCTCAGTCCACCATTGAGG	chrX:15600841-15600871(-)	exon 2			49	0.576	0.024	0.506	0.722	0.514	0	TAAQST-I-EEQAKT	0	0	0	0	1	19nt	CACCGCTGCTCAGTCCACCATTG	AAACCAATGGTGGACTGAGCAGC	-	00000130234, ensg00000130234, 59272, angiotensin i converting enzyme 2, aceh
ACE2	AAACTTGTCCAAAAATGTCTTGG	chrX:15600811-15600841(+)	exon 2			55	0.62	0.032	0.494	0.736	0.618	0	IEEQAK-T-FLDKFN	0	0	0	0	1	G + 20nt	CACCGAAACTTGTCCAAAAATGTCT	AAACAGACATTTTTGGACAAGTTTC	-	00000130234, ensg00000130234, 59272, angiotensin i converting enzyme 2, aceh
ACE2	CAAGTGAACTTTGATAGAACAGG	chrX:15600771-15600801(+)	exon 2			104	0.548	0.048	0.351	0.794	0.563	0	HEAEDL-F-YQSSLA	0	0	0	0	1	G + 20nt	CACCGCAAGTGAACTTTGATAGAAC	AAACGTTCTATCAAAGTTCACTTGC	-	00000130234, ensg00000130234, 59272, angiotensin i converting enzyme 2, aceh
ACE2	TTACAGCAACAAGGCTGAGAAGG	chrX:15600864-15600894(+)	exon 2			108	0.544	0.01	0.442	0.492	0.58	0	SSSWLL-L-SLVAVT	0	0	0	0	1	G + 20nt	CACCGTTACAGCAACAAGGCTGAGA	AAACTCTCAGCCTTGTTGCTGTAAC	-	00000130234, ensg00000130234, 59272, angiotensin i converting enzyme 2, aceh
ACE2	GACATTCTCTTCAGTAATATTGG	chrX:15600730-15600760(+)	exon 2			119	0.444	0.065	-0.013	0.597	0.719	0	WNYNTN-I-TEENVQ	0	0	0	0	1	20nt	CACCGACATTCTCTTCAGTAATAT	AAACATATTACTGAAGAGAATGTC	-	00000130234, ensg00000130234, 59272, angiotensin i converting enzyme 2, aceh
ACE2	TGAAGAGAATGTCCAAAACATGG	chrX:15600721-15600751(-)	exon 2			148	0.674	0.074	0.645	0.774	0.591	1	TEENVQ-N-MNNAGD	0	0	1	FUK|GGTAGTAAATGTCCAAAACAAGG	1	19nt	CACCGAAGAGAATGTCCAAAACA	AAACTGTTTTGGACATTCTCTTC	-	00000130234, ensg00000130234, 59272, angiotensin i converting enzyme 2, aceh
ACE2	GAGCAGCAGTTACAGCAACAAGG	chrX:15600855-15600885(+)	exon 2			155	0.667	0.014	0.731	0.576	0.57	2	WLLLSL-V-AVTAAQ	0	0	2	AFF4|GTCAAGCAGTAACAGCAACAAGG,PI4KA|ATTTGGGCGTTACAGCAACATGG	1	20nt	CACCGAGCAGCAGTTACAGCAACA	AAACTGTTGCTGTAACTGCTGCTC	-	00000130234, ensg00000130234, 59272, angiotensin i converting enzyme 2, aceh
ACE2	AACAAGGCTGAGAAGGAGCCAGG	chrX:15600871-15600901(+)	exon 2			175	0.621	0.007	0.465	0.908	0.585	3	MSSSSW-L-LLSLVA	1	LRRC36|ACCTCGGCTGAGAAGGAGCCGGG	2	TP53|GCCCAGGCTGGGAAGGAGCCAGG,GRIN2A|ATAGATGGTGAGAAGGAGCCTGG	1	G + 20nt	CACCGAACAAGGCTGAGAAGGAGCC	AAACGGCTCCTTCTCAGCCTTGTTC	-	00000130234, ensg00000130234, 59272, angiotensin i converting enzyme 2, aceh
ACE2	TGTCTTGGCCTGTTCCTCAATGG	chrX:15600826-15600856(+)	exon 2			179	0.555	0.026	0.521	0.709	0.46	1	AAQSTI-E-EQAKTF	0	0	1	PECAM1|AACGCGGTCCTGTTCCTCAACGG	1	19nt	CACCGTCTTGGCCTGTTCCTCAA	AAACTTGAGGAACAGGCCAAGAC	-	00000130234, ensg00000130234, 59272, angiotensin i converting enzyme 2, aceh
ACE2	CTTGGCCTGTTCCTCAATGGTGG	chrX:15600829-15600859(+)	exon 2			203	0.55	0.024	0.441	0.722	0.514	1	TAAQST-I-EEQAKT	0	0	1	MTMR7|TGTTGCCTGTTTCTCAATGGTGG	1	G + 20nt	CACCGCTTGGCCTGTTCCTCAATGG	AAACCCATTGAGGAACAGGCCAAGC	-	00000130234, ensg00000130234, 59272, angiotensin i converting enzyme 2, aceh
ACE2	ATCAAAGTTCACTTGCTTCTTGG	chrX:15600764-15600794(-)	exon 2			208	0.506	0.056	0.147	0.742	0.666	3	YQSSLA-/-SWNYNTN	0	0	3	MAATS1|GGCCAGGGTCACTTGCTTCTCGG,MPL|TGAGGACCTCACTTGCTTCTGGG,GLIS3|GGAGGACTTCACTTGCTTCTGGG	1	G + 20nt	CACCGATCAAAGTTCACTTGCTTCT	AAACAGAAGCAAGTGAACTTTGATC	-	00000130234, ensg00000130234, 59272, angiotensin i converting enzyme 2, aceh
ACE2	TCAGTCCACCATTGAGGAACAGG	chrX:15600835-15600865(-)	exon 2			209	0.464	0.027	0.285	0.451	0.555	2	AQSTIE-E-QAKTFL	0	0	2	CDR2L|GTACTCCACCAATGAGGAACAGG,ALOX12|GGTTGGCACCATTGAGGAACTGG	1	G + 20nt	CACCGTCAGTCCACCATTGAGGAAC	AAACGTTCCTCAATGGTGGACTGAC	-	00000130234, ensg00000130234, 59272, angiotensin i converting enzyme 2, aceh
ACE2	GGACGATGTCAAGCTCTTCCTGG	chrX:15600890-15600920(-)	exon 2			213	0.51	0.004	0.357	0.725	0.497	5	*MSSS-/-SWLLLSL	0	0	5	RASA4B|GAACCTGCTCAAGCTCTTCCTGG,RASA4B|GAACCTGCTCAAGCTCTTCCTGG,RASA4B|GAACCTGCTCAAGCTCTTCCTGG,PI4KA|GAACACCTTCAAGCTCTTCCAGG,PADI3|GGCCTGCTTCAAGCTCTTCCAGG	1	19nt	CACCGACGATGTCAAGCTCTTCC	AAACGGAAGAGCTTGACATCGTC	-	00000130234, ensg00000130234, 59272, angiotensin i converting enzyme 2, aceh
ACE2	GGAACAGGCCAAGACATTTTTGG	chrX:15600820-15600850(-)	exon 2			222	0.524	0.033	0.341	0.769	0.528	0	EEQAKT-F-LDKFNH	0	0	0	0	1	19nt	CACCGAACAGGCCAAGACATTTT	AAACAAAATGTCTTGGCCTGTTC	multi-T-strech in sgRNA - 4 or more PolIII terminator	00000130234, ensg00000130234, 59272, angiotensin i converting enzyme 2, aceh
ACE2	CATGAGAACTCACCATGTTTTGG	chrX:15600708-15600738(+)	exon 2			247	0.536	0.075	0.283	0.803	0.591	4	TEENVQ-N-MNNAGD	0	0	4	KIAA1429|TTAAAATTCTCACCATGTTTTGG,PADI2|TGCAGGGCCTCACCATGTTTGGG,GPR89A|TATATATACTCACCATGTTTTGG,GPR89B|TATATATACTCACCATGTTTTGG	1	G + 20nt	CACCGCATGAGAACTCACCATGTTT	AAACAAACATGGTGAGTTCTCATGC	multi-T-strech in sgRNA - 4 or more PolIII terminator	00000130234, ensg00000130234, 59272, angiotensin i converting enzyme 2, aceh
ACE2	GTCATTTCAGAATAATGCTGGGG	chrX:15594987-15595017(-)	exon 3			43	0.564	0.079	0.598	0.56	0.464	0	VQNMNN-A-GDKWSA	0	0	0	0	1	20nt	CACCGTCATTTCAGAATAATGCTG	AAACCAGCATTATTCTGAAATGAC	-	00000130234, ensg00000130234, 59272, angiotensin i converting enzyme 2, aceh
ACE2	AGATTCTGAATTTCTTGTAGTGG	chrX:15594913-15594943(+)	exon 3			57	0.553	0.105	0.335	0.702	0.62	0	AQMYPL-/-QEIQNLT	0	0	0	0	1	19nt	CACCGATTCTGAATTTCTTGTAG	AAACCTACAAGAAATTCAGAATC	-	00000130234, ensg00000130234, 59272, angiotensin i converting enzyme 2, aceh
ACE2	TGTCATTTCAGAATAATGCTGGG	chrX:15594988-15595018(-)	exon 3			59	0.552	0.079	0.505	0.72	0.462	0	VQNMNN-/-AGDKWSA	0	0	0	0	1	19nt	CACCGTCATTTCAGAATAATGCT	AAACAGCATTATTCTGAAATGAC	-	00000130234, ensg00000130234, 59272, angiotensin i converting enzyme 2, aceh
ACE2	TGTGGACTGTTCCTTTAAAAAGG	chrX:15594951-15594981(+)	exon 3			70	0.537	0.089	0.244	0.787	0.635	0	DKWSAF-L-KEQSTL	0	0	0	0	1	19nt	CACCGTGGACTGTTCCTTTAAAA	AAACTTTTAAAGGAACAGTCCAC	-	00000130234, ensg00000130234, 59272, angiotensin i converting enzyme 2, aceh
ACE2	TGGATACATTTGGGCAAGTGTGG	chrX:15594933-15594963(+)	exon 3			110	0.49	0.096	0.268	0.776	0.512	0	LKEQST-L-AQMYPL	0	0	0	0	1	19nt	CACCGGATACATTTGGGCAAGTG	AAACCACTTGCCCAAATGTATCC	-	00000130234, ensg00000130234, 59272, angiotensin i converting enzyme 2, aceh
ACE2	TGCAGGCTCTTCAGCAAAATGGG	chrX:15594874-15594904(-)	exon 3			121	0.461	0.126	0.092	0.879	0.566	0	LQALQQ-/-NGSSVLS	0	0	0	0	1	19nt	CACCGCAGGCTCTTCAGCAAAAT	AAACATTTTGCTGAAGAGCCTGC	-	00000130234, ensg00000130234, 59272, angiotensin i converting enzyme 2, aceh
ACE2	CTGTCATTTCAGAATAATGCTGG	chrX:15594989-15595019(-)	exon 3			122	0.482	0.078	0.296	0.701	0.497	0	NVQNMN-N-AGDKWS	0	0	0	0	1	18nt	CACCGTCATTTCAGAATAATGC	AAACGCATTATTCTGAAATGAC	-	00000130234, ensg00000130234, 59272, angiotensin i converting enzyme 2, aceh
ACE2	CTGCAGGCTCTTCAGCAAAATGG	chrX:15594875-15594905(-)	exon 3			127	0.467	0.125	0.162	0.867	0.523	0	QLQALQ-Q-NGSSVL	0	0	0	0	1	18nt	CACCGCAGGCTCTTCAGCAAAA	AAACTTTTGCTGAAGAGCCTGC	-	00000130234, ensg00000130234, 59272, angiotensin i converting enzyme 2, aceh
ACE2	TTTCTTGTAGTGGATACATTTGG	chrX:15594923-15594953(+)	exon 3			128	0.489	0.101	0.133	0.808	0.617	0	QSTLAQ-M-YPLQEI	0	0	0	0	1	G + 20nt	CACCGTTTCTTGTAGTGGATACATT	AAACAATGTATCCACTACAAGAAAC	-	00000130234, ensg00000130234, 59272, angiotensin i converting enzyme 2, aceh
ACE2	TTCTTGTAGTGGATACATTTGGG	chrX:15594924-15594954(+)	exon 3			193	0.579	0.1	0.376	0.781	0.613	1	QSTLAQ-M-YPLQEI	0	0	1	AMER1|ATTGGGCCGTGGATACATTTGGG	1	G + 20nt	CACCGTTCTTGTAGTGGATACATTT	AAACAAATGTATCCACTACAAGAAC	-	00000130234, ensg00000130234, 59272, angiotensin i converting enzyme 2, aceh
ACE2	AGAATAATGCTGGGGACAAATGG	chrX:15594979-15595009(-)	exon 3			199	0.505	0.082	0.283	0.767	0.537	1	MNNAGD-/-KWSAFLK	0	0	1	ABCA13|ACCGCCCTGCTGGGGACAAACGG	1	19nt	CACCGAATAATGCTGGGGACAAA	AAACTTTGTCCCCAGCATTATTC	-	00000130234, ensg00000130234, 59272, angiotensin i converting enzyme 2, aceh
ACE2	CACAGTCAAGCTTCAGCTGCAGG	chrX:15594891-15594921(-)	exon 3			216	0.435	0.119	0.233	0.288	0.593	7	LTVKLQ-L-QALQQN	0	0	7	CD79B|CCTTTTCCAGCTTCAGCTGCTGG,KRT85|GTTCCTCCAGCTTCAGCTGCGGG,CEP250|AAATGTGGAGCTTCAGCTGCAGG,CWH43|ACAGGAACAGCTTCAGCTGCGGG,C1QTNF9B|CATCCCCGAGCTTCAGCTGCAGG,C1QTNF9|CATCCCCGAGCTTCAGCTGCAGG,B3GNT4|GGAACACCAGCTTCAGCTGCCGG	1	G + 20nt	CACCGCACAGTCAAGCTTCAGCTGC	AAACGCAGCTGAAGCTTGACTGTGC	-	00000130234, ensg00000130234, 59272, angiotensin i converting enzyme 2, aceh
ACE2	CAAATGGTCTGCCTTTTTAAAGG	chrX:15594963-15594993(-)	exon 3			231	0.488	0.089	0.127	0.773	0.633	0	DKWSAF-L-KEQSTL	0	0	0	0	1	G + 20nt	CACCGCAAATGGTCTGCCTTTTTAA	AAACTTAAAAAGGCAGACCATTTGC	multi-T-strech in sgRNA - 4 or more PolIII terminator	00000130234, ensg00000130234, 59272, angiotensin i converting enzyme 2, aceh
ACE2	GAATGCTTATTACTTGAACCAGG	chrX:15592224-15592254(-)	exon 4			33	0.589	0.179	0.475	0.659	0.592	0	QECLLL-E-PGLNEI	0	0	0	0	1	20nt	CACCGAATGCTTATTACTTGAACC	AAACGGTTCAAGTAATAAGCATTC	-	00000130234, ensg00000130234, 59272, angiotensin i converting enzyme 2, aceh
ACE2	AGCATTCTTGTGGATTATCTGGG	chrX:15592239-15592269(+)	exon 4			120	0.464	0.168	0.293	0.565	0.508	0	GKVCNP-D-NPQECL	0	0	0	0	1	19nt	CACCGCATTCTTGTGGATTATCT	AAACAGATAATCCACAAGAATGC	-	00000130234, ensg00000130234, 59272, angiotensin i converting enzyme 2, aceh
ACE2	AAGCATTCTTGTGGATTATCTGG	chrX:15592238-15592268(+)	exon 4			138	0.337	0.168	-0.013	0.587	0.487	0	KVCNPD-/-NPQECLL	0	0	0	0	1	18nt	CACCGCATTCTTGTGGATTATC	AAACGATAATCCACAAGAATGC	-	00000130234, ensg00000130234, 59272, angiotensin i converting enzyme 2, aceh
ACE2	ATGAGCACCATCTACAGTACTGG	chrX:15592275-15592305(-)	exon 4			166	0.614	0.158	0.413	0.819	0.645	1	TMSTIY-S-TGKVCN	0	0	1	GIF|ATTGGAGACATCTACAGTACTGG	1	18nt	CACCGAGCACCATCTACAGTAC	AAACGTACTGTAGATGGTGCTC	-	00000130234, ensg00000130234, 59272, angiotensin i converting enzyme 2, aceh
ACE2	TCAAGTAATAAGCATTCTTGTGG	chrX:15592229-15592259(+)	exon 4			195	0.566	0.172	0.476	0.619	0.554	1	NPDNPQ-/-ECLLLEP	0	0	1	SLC5A4|ACAAGTCATAAGCTTTCTTGAGG	1	G + 20nt	CACCGTCAAGTAATAAGCATTCTTG	AAACCAAGAATGCTTATTACTTGAC	-	00000130234, ensg00000130234, 59272, angiotensin i converting enzyme 2, aceh
ACE2	AACTTTTCCAGTACTGTAGATGG	chrX:15592267-15592297(+)	exon 4			221	0.596	0.156	0.333	0.653	0.733	0	NTMSTI-Y-STGKVC	0	0	0	0	1	G + 20nt	CACCGAACTTTTCCAGTACTGTAGA	AAACTCTACAGTACTGGAAAAGTTC	multi-T-strech in sgRNA - 4 or more PolIII terminator	00000130234, ensg00000130234, 59272, angiotensin i converting enzyme 2, aceh
ACE2	GATGGCTATGACTACAGCCGCGG	chrX:15589377-15589407(-)	exon 6			6	0.697	0.27	0.724	0.625	0.625	0	VDGYDY-S-RGQLIE	0	0	0	0	1	20nt	CACCGATGGCTATGACTACAGCCG	AAACCGGCTGTAGTCATAGCCATC	-	00000130234, ensg00000130234, 59272, angiotensin i converting enzyme 2, aceh
ACE2	GACTATGGGGATTATTGGAGAGG	chrX:15589422-15589452(-)	exon 6			11	0.658	0.251	0.452	0.733	0.739	0	EDYGDY-W-RGDYEV	0	0	0	0	1	20nt	CACCGACTATGGGGATTATTGGAG	AAACCTCCAATAATCCCCATAGTC	-	00000130234, ensg00000130234, 59272, angiotensin i converting enzyme 2, aceh
ACE2	GTTCCACATCTTCAATCAACTGG	chrX:15589353-15589383(+)	exon 6			26	0.601	0.275	0.32	0.773	0.713	0	DYSRGQ-L-IEDVEH	0	0	0	0	1	20nt	CACCGTTCCACATCTTCAATCAAC	AAACGTTGATTGAAGATGTGGAAC	-	00000130234, ensg00000130234, 59272, angiotensin i converting enzyme 2, aceh
ACE2	AACAGATTATGAGGACTATGGGG	chrX:15589435-15589465(-)	exon 6			47	0.637	0.246	0.481	0.583	0.72	0	ANHYED-Y-GDYWRG	0	0	0	0	1	G + 20nt	CACCGAACAGATTATGAGGACTATG	AAACCATAGTCCTCATAATCTGTTC	-	00000130234, ensg00000130234, 59272, angiotensin i converting enzyme 2, aceh
ACE2	ATGAGGACTATGGGGATTATTGG	chrX:15589427-15589457(-)	exon 6			62	0.572	0.249	0.257	0.673	0.74	0	YEDYGD-/-YWRGDYE	0	0	0	0	1	18nt	CACCGAGGACTATGGGGATTAT	AAACATAATCCCCATAGTCCTC	-	00000130234, ensg00000130234, 59272, angiotensin i converting enzyme 2, aceh
ACE2	AGAGGAGACTATGAAGTAAATGG	chrX:15589404-15589434(-)	exon 6			80	0.527	0.258	0.329	0.639	0.59	0	WRGDYE-V-NGVDGY	0	0	0	0	1	19nt	CACCGAGGAGACTATGAAGTAAA	AAACTTTACTTCATAGTCTCCTC	-	00000130234, ensg00000130234, 59272, angiotensin i converting enzyme 2, aceh
ACE2	CATCTTCAATCAACTGGCCGCGG	chrX:15589359-15589389(+)	exon 6			81	0.581	0.272	0.404	0.678	0.63	0	GYDYSR-G-QLIEDV	0	0	0	0	1	G + 20nt	CACCGCATCTTCAATCAACTGGCCG	AAACCGGCCAGTTGATTGAAGATGC	-	00000130234, ensg00000130234, 59272, angiotensin i converting enzyme 2, aceh
ACE2	AAAAAAACAAACAGATTATGAGG	chrX:15589444-15589474(-)	exon 6			86	0.573	0.242	0.44	0.57	0.618	0	MARANH-Y-EDYGDY	0	0	0	0	1	G + 20nt	CACCGAAAAAAACAAACAGATTATG	AAACCATAATCTGTTTGTTTTTTTC	-	00000130234, ensg00000130234, 59272, angiotensin i converting enzyme 2, aceh
ACE2	AAACAGATTATGAGGACTATGGG	chrX:15589436-15589466(-)	exon 6			107	0.545	0.245	0.295	0.467	0.719	0	ANHYED-/-YGDYWRG	0	0	0	0	1	G + 20nt	CACCGAAACAGATTATGAGGACTAT	AAACATAGTCCTCATAATCTGTTTC	-	00000130234, ensg00000130234, 59272, angiotensin i converting enzyme 2, aceh
ACE2	TATGAAGTAAATGGGGTAGATGG	chrX:15589395-15589425(-)	exon 6			117	0.519	0.262	0.435	0.59	0.497	0	DYEVNG-V-DGYDYS	0	0	0	0	1	G + 20nt	CACCGTATGAAGTAAATGGGGTAGA	AAACTCTACCCCATTTACTTCATAC	-	00000130234, ensg00000130234, 59272, angiotensin i converting enzyme 2, aceh
ACE2	CAAACAGATTATGAGGACTATGG	chrX:15589437-15589467(-)	exon 6			124	0.504	0.245	0.264	0.518	0.639	0	RANHYE-D-YGDYWR	0	0	0	0	1	G + 20nt	CACCGCAAACAGATTATGAGGACTA	AAACTAGTCCTCATAATCTGTTTGC	-	00000130234, ensg00000130234, 59272, angiotensin i converting enzyme 2, aceh
ACE2	TGTGGAACATACCTTTGAAGAGG	chrX:15589339-15589369(-)	exon 6			154	0.638	0.285	0.533	0.63	0.66	3	DVEHTF-E-EIKPLY	1	BIRC6|TATAGATCATACCTTTGAAGTGG	2	KIAA1524|GTTTTTACATACCTTTGAAGAGG,EPS15L1|CAAGTGAGATACCTTTGAAGGGG	1	19nt	CACCGTGGAACATACCTTTGAAG	AAACCTTCAAAGGTATGTTCCAC	-	00000130234, ensg00000130234, 59272, angiotensin i converting enzyme 2, aceh
ACE2	AGGAGACTATGAAGTAAATGGGG	chrX:15589402-15589432(-)	exon 6			169	0.578	0.259	0.521	0.581	0.556	1	RGDYEV-N-GVDGYD	0	0	1	GRSF1|TGAAGAACATGAAGTAAATGAGG	1	19nt	CACCGGAGACTATGAAGTAAATG	AAACCATTTACTTCATAGTCTCC	-	00000130234, ensg00000130234, 59272, angiotensin i converting enzyme 2, aceh
ACE2	CGGCCAGTTGATTGAAGATGTGG	chrX:15589357-15589387(-)	exon 6			173	0.565	0.278	0.35	0.536	0.692	1	RGQLIE-D-VEHTFE	0	0	1	ATP8A2|TGCCTGTTTGATTGAAGATGTGG	1	19nt	CACCGGCCAGTTGATTGAAGATG	AAACCATCTTCAATCAACTGGCC	-	00000130234, ensg00000130234, 59272, angiotensin i converting enzyme 2, aceh
ACE2	TTCCTTGCTTACCTCTTCAAAGG	chrX:15589327-15589357(+)	exon 6			196	0.562	0.285	0.309	0.703	0.661	1	DVEHTF-E-EIKPLY	0	0	1	BORA|AGTTTAAGTTACCTCTTCAATGG	1	G + 20nt	CACCGTTCCTTGCTTACCTCTTCAA	AAACTTGAAGAGGTAAGCAAGGAAC	-	00000130234, ensg00000130234, 59272, angiotensin i converting enzyme 2, aceh
ACE2	GAGGAGACTATGAAGTAAATGGG	chrX:15589403-15589433(-)	exon 6			207	0.488	0.259	0.275	0.624	0.557	1	RGDYEV-/-NGVDGYD	0	0	1	ECM2|CAGTTGCTTATGAAGTAAATTGG	1	20nt	CACCGAGGAGACTATGAAGTAAAT	AAACATTTACTTCATAGTCTCCTC	-	00000130234, ensg00000130234, 59272, angiotensin i converting enzyme 2, aceh
ACE2	TGAGCAGGGAGGCATCCAATTGG	chrX:15587756-15587786(+)	exon 7			2	0.797	0.321	0.706	0.828	0.791	0	SYISPI-/-GCLPAHL	0	0	0	0	1	19nt	CACCGAGCAGGGAGGCATCCAAT	AAACATTGGATGCCTCCCTGCTC	-	00000130234, ensg00000130234, 59272, angiotensin i converting enzyme 2, aceh
ACE2	CATCAACTTTGCCCTCACATAGG	chrX:15587803-15587833(+)	exon 7			22	0.709	0.301	0.562	0.852	0.713	0	EHLHAY-V-RAKLMN	0	0	0	0	1	G + 20nt	CACCGCATCAACTTTGCCCTCACAT	AAACATGTGAGGGCAAAGTTGATGC	-	00000130234, ensg00000130234, 59272, angiotensin i converting enzyme 2, aceh
ACE2	TGCCTCCCTGCTCATTTGCTTGG	chrX:15587748-15587778(-)	exon 7			29	0.624	0.329	0.303	0.81	0.767	0	GCLPAH-L-LGDMWG	0	0	0	0	1	19nt	CACCGCCTCCCTGCTCATTTGCT	AAACAGCAAATGAGCAGGGAGGC	-	00000130234, ensg00000130234, 59272, angiotensin i converting enzyme 2, aceh
ACE2	TTCTTACCAAGCAAATGAGCAGG	chrX:15587741-15587771(+)	exon 7			44	0.652	0.327	0.411	0.822	0.731	0	IGCLPA-/-HLLGDMW	0	0	0	0	1	G + 20nt	CACCGTTCTTACCAAGCAAATGAGC	AAACGCTCATTTGCTTGGTAAGAAC	-	00000130234, ensg00000130234, 59272, angiotensin i converting enzyme 2, aceh
ACE2	AACATCTTCATGCCTATGTGAGG	chrX:15587816-15587846(-)	exon 7			51	0.627	0.301	0.387	0.775	0.713	0	EHLHAY-/-VRAKLMN	0	0	0	0	1	G + 20nt	CACCGAACATCTTCATGCCTATGTG	AAACCACATAGGCATGAAGATGTTC	-	00000130234, ensg00000130234, 59272, angiotensin i converting enzyme 2, aceh
ACE2	GCATGAAGATGTTCATATAATGG	chrX:15587825-15587855(+)	exon 7			66	0.517	0.292	0.167	0.813	0.647	0	EEIKPL-/-YEHLHAY	0	0	0	0	1	20nt	CACCGCATGAAGATGTTCATATAA	AAACTTATATGAACATCTTCATGC	-	00000130234, ensg00000130234, 59272, angiotensin i converting enzyme 2, aceh
ACE2	GCATCCAATTGGACTGATATAGG	chrX:15587767-15587797(+)	exon 7			78	0.507	0.316	0.215	0.797	0.591	0	NAYPSY-I-SPIGCL	0	0	0	0	1	20nt	CACCGCATCCAATTGGACTGATAT	AAACATATCAGTCCAATTGGATGC	-	00000130234, ensg00000130234, 59272, angiotensin i converting enzyme 2, aceh
ACE2	CCAATTGGACTGATATAGGAAGG	chrX:15587771-15587801(+)	exon 7			82	0.579	0.315	0.382	0.732	0.626	0	MNAYPS-/-YISPIGC	0	0	0	0	1	G + 20nt	CACCGCCAATTGGACTGATATAGGA	AAACTCCTATATCAGTCCAATTGGC	-	00000130234, ensg00000130234, 59272, angiotensin i converting enzyme 2, aceh
ACE2	TGGACTGATATAGGAAGGATAGG	chrX:15587776-15587806(+)	exon 7				0.503	0.313	0.381	0.549	0.523	0	KLMNAY-P-SYISPI	0	0	0	0	1	19nt	CACCGGACTGATATAGGAAGGAT	AAACATCCTTCCTATATCAGTCC	-	00000130234, ensg00000130234, 59272, angiotensin i converting enzyme 2, aceh
ACE2	CCTTCCTATATCAGTCCAATTGG	chrX:15587772-15587802(-)	exon 7			129	0.487	0.319	0.104	0.77	0.652	0	YPSYIS-P-IGCLPA	0	0	0	0	1	G + 20nt	CACCGCCTTCCTATATCAGTCCAAT	AAACATTGGACTGATATAGGAAGGC	-	00000130234, ensg00000130234, 59272, angiotensin i converting enzyme 2, aceh
ACE2	TACCAAGCAAATGAGCAGGGAGG	chrX:15587745-15587775(+)	exon 7			140	0.827	0.325	0.866	0.852	0.709	1	SPIGCL-P-AHLLGD	0	0	1	RNASEL|CGCAGTACAAATGAGCAGGGAGG	1	G + 20nt	CACCGTACCAAGCAAATGAGCAGGG	AAACCCCTGCTCATTTGCTTGGTAC	-	00000130234, ensg00000130234, 59272, angiotensin i converting enzyme 2, aceh
ACE2	ACATCTTCATGCCTATGTGAGGG	chrX:15587815-15587845(-)	exon 7			146	0.752	0.301	0.677	0.833	0.713	1	EHLHAY-V-RAKLMN	0	0	1	CLSTN2|TGAGGTAGATGCCTATGTGATGG	1	G + 20nt	CACCGACATCTTCATGCCTATGTGA	AAACTCACATAGGCATGAAGATGTC	-	00000130234, ensg00000130234, 59272, angiotensin i converting enzyme 2, aceh
ACE2	TCTTACCAAGCAAATGAGCAGGG	chrX:15587742-15587772(+)	exon 7			159	0.674	0.327	0.509	0.819	0.693	2	PIGCLP-A-HLLGDM	0	0	2	ACE|CCTTACCCAGCAGATGAGCAGGG,AADACL2|TCTCACCGAGAAAATGAGCATGG	1	G + 20nt	CACCGTCTTACCAAGCAAATGAGCA	AAACTGCTCATTTGCTTGGTAAGAC	-	00000130234, ensg00000130234, 59272, angiotensin i converting enzyme 2, aceh
ACE2	TTAAATATAGGTGATATGTGGGG	chrX:15585556-15585586(-)	exon 8			8	0.792	0.334	0.696	0.838	0.785	0	AHLLGD-M-WGRFWT	0	0	0	0	1	G + 20nt	CACCGTTAAATATAGGTGATATGTG	AAACCACATATCACCTATATTTAAC	-	00000130234, ensg00000130234, 59272, angiotensin i converting enzyme 2, aceh
ACE2	AGATGTTACTGATGCAATGGTGG	chrX:15585476-15585506(-)	exon 8			19	0.648	0.367	0.485	0.825	0.655	0	IDVTDA-M-VDQAWD	0	0	0	0	1	19nt	CACCGATGTTACTGATGCAATGG	AAACCCATTGCATCAGTAACATC	-	00000130234, ensg00000130234, 59272, angiotensin i converting enzyme 2, aceh
ACE2	TTTAAATATAGGTGATATGTGGG	chrX:15585557-15585587(-)	exon 8			48	0.637	0.334	0.31	0.833	0.781	0	AHLLGD-M-WGRFWT	0	0	0	0	1	G + 20nt	CACCGTTTAAATATAGGTGATATGT	AAACACATATCACCTATATTTAAAC	-	00000130234, ensg00000130234, 59272, angiotensin i converting enzyme 2, aceh
ACE2	CATAGATGTTACTGATGCAATGG	chrX:15585479-15585509(-)	exon 8			77	0.588	0.366	0.417	0.827	0.582	0	NIDVTD-A-MVDQAW	0	0	0	0	1	G + 20nt	CACCGCATAGATGTTACTGATGCAA	AAACTTGCATCAGTAACATCTATGC	-	00000130234, ensg00000130234, 59272, angiotensin i converting enzyme 2, aceh
ACE2	TACTCTTTGACAGTTCCCTTTGG	chrX:15585514-15585544(-)	exon 8			79	0.583	0.352	0.371	0.832	0.608	0	LYSLTV-P-FGQKPN	0	0	0	0	1	G + 20nt	CACCGTACTCTTTGACAGTTCCCTT	AAACAAGGGAACTGTCAAAGAGTAC	-	00000130234, ensg00000130234, 59272, angiotensin i converting enzyme 2, aceh
ACE2	TATGTTTGGTTTCTGTCCAAAGG	chrX:15585497-15585527(+)	exon 8			88	0.568	0.354	0.446	0.862	0.499	0	SLTVPF-G-QKPNID	0	0	0	0	1	G + 20nt	CACCGTATGTTTGGTTTCTGTCCAA	AAACTTGGACAGAAACCAAACATAC	-	00000130234, ensg00000130234, 59272, angiotensin i converting enzyme 2, aceh
ACE2	TACTGATGCAATGGTGGACCAGG	chrX:15585470-15585500(-)	exon 8			114	0.529	0.37	0.32	0.528	0.64	0	VTDAMV-D-QAWDAQ	0	0	0	0	1	G + 20nt	CACCGTACTGATGCAATGGTGGACC	AAACGGTCCACCATTGCATCAGTAC	-	00000130234, ensg00000130234, 59272, angiotensin i converting enzyme 2, aceh
ACE2	GCATCAGTAACATCTATGTTTGG	chrX:15585483-15585513(+)	exon 8			170	0.547	0.359	0.297	0.782	0.612	1	FGQKPN-/-IDVTDAM	0	0	1	WDR24|TGGACCACAACATCTATGTTTGG	1	20nt	CACCGCATCAGTAACATCTATGTT	AAACAACATAGATGTTACTGATGC	-	00000130234, ensg00000130234, 59272, angiotensin i converting enzyme 2, aceh
ACE2	ATGTTTGGTTTCTGTCCAAAGGG	chrX:15585498-15585528(+)	exon 8			202	0.523	0.353	0.231	0.84	0.596	1	SLTVPF-/-GQKPNID	0	0	1	HAUS3|ATTCTTTCTTTCTGTCCAAACGG	1	18nt	CACCGTTTGGTTTCTGTCCAAA	AAACTTTGGACAGAAACCAAAC	-	00000130234, ensg00000130234, 59272, angiotensin i converting enzyme 2, aceh
ACE2	TTTTAAATATAGGTGATATGTGG	chrX:15585558-15585588(-)	exon 8			218	0.67	0.333	0.381	0.87	0.779	0	AHLLGD-/-MWGRFWT	0	0	0	0	1	G + 20nt	CACCGTTTTAAATATAGGTGATATG	AAACCATATCACCTATATTTAAAAC	multi-T-strech in sgRNA - 4 or more PolIII terminator	00000130234, ensg00000130234, 59272, angiotensin i converting enzyme 2, aceh
ACE2	GTGATATGTGGGGTAGATTTTGG	chrX:15585546-15585576(-)	exon 8			239	0.624	0.338	0.329	0.73	0.771	1	GDMWGR-/-FWTNLYS	0	0	1	GART|GAGAAACTTGGGGTAGATTTAGG	1	20nt	CACCGTGATATGTGGGGTAGATTT	AAACAAATCTACCCCACATATCAC	multi-T-strech in sgRNA - 4 or more PolIII terminator	00000130234, ensg00000130234, 59272, angiotensin i converting enzyme 2, aceh
ACE2	TGCACAGAGAATATTCAAGGAGG	chrX:15581356-15581386(-)	exon 9			4	0.739	0.382	0.812	0.824	0.57	0	DAQRIF-K-EAEKFF	0	0	0	0	1	19nt	CACCGCACAGAGAATATTCAAGG	AAACCCTTGAATATTCTCTGTGC	-	00000130234, ensg00000130234, 59272, angiotensin i converting enzyme 2, aceh
ACE2	AGTCTGCCATCCCACAGCTTGGG	chrX:15581239-15581269(-)	exon 9			24	0.634	0.431	0.473	0.753	0.661	0	AVCHPT-A-WDLGKG	0	0	0	0	1	19nt	CACCGTCTGCCATCCCACAGCTT	AAACAAGCTGTGGGATGGCAGAC	-	00000130234, ensg00000130234, 59272, angiotensin i converting enzyme 2, aceh
ACE2	GGATGCACAGAGAATATTCAAGG	chrX:15581359-15581389(-)	exon 9			42	0.591	0.381	0.455	0.799	0.565	0	WDAQRI-F-KEAEKF	0	0	0	0	1	19nt	CACCGATGCACAGAGAATATTCA	AAACTGAATATTCTCTGTGCATC	-	00000130234, ensg00000130234, 59272, angiotensin i converting enzyme 2, aceh
ACE2	ATCCCACAGCTTGGGACCTGGGG	chrX:15581231-15581261(-)	exon 9			50	0.633	0.434	0.412	0.849	0.678	0	HPTAWD-/-LGKGDFR	0	0	0	0	1	G + 20nt	CACCGATCCCACAGCTTGGGACCTG	AAACCAGGTCCCAAGCTGTGGGATC	-	00000130234, ensg00000130234, 59272, angiotensin i converting enzyme 2, aceh
ACE2	CTGGGAAAATTCCATGCTAACGG	chrX:15581284-15581314(-)	exon 9			63	0.571	0.412	0.299	0.734	0.679	0	FWENSM-L-TDPGNV	0	0	0	0	1	18nt	CACCGGGAAAATTCCATGCTAA	AAACTTAGCATGGAATTTTCCC	-	00000130234, ensg00000130234, 59272, angiotensin i converting enzyme 2, aceh
ACE2	ATTTCCTGGGTCCGTTAGCATGG	chrX:15581272-15581302(+)	exon 9			67	0.598	0.412	0.357	0.766	0.677	0	FWENSM-L-TDPGNV	0	0	0	0	1	G + 20nt	CACCGATTTCCTGGGTCCGTTAGCA	AAACTGCTAACGGACCCAGGAAATC	-	00000130234, ensg00000130234, 59272, angiotensin i converting enzyme 2, aceh
ACE2	AATTCCATGCTAACGGACCCAGG	chrX:15581277-15581307(-)	exon 9			71	0.594	0.415	0.463	0.854	0.544	0	ENSMLT-D-PGNVQK	0	0	0	0	1	G + 20nt	CACCGAATTCCATGCTAACGGACCC	AAACGGGTCCGTTAGCATGGAATTC	-	00000130234, ensg00000130234, 59272, angiotensin i converting enzyme 2, aceh
ACE2	CTGCTTTCTGAACATTTCCTGGG	chrX:15581259-15581289(+)	exon 9			72	0.561	0.417	0.42	0.743	0.549	0	SMLTDP-G-NVQKAV	0	0	0	0	1	18nt	CACCGCTTTCTGAACATTTCCT	AAACAGGAAATGTTCAGAAAGC	-	00000130234, ensg00000130234, 59272, angiotensin i converting enzyme 2, aceh
ACE2	AACAGATACAAAGAACTTCTCGG	chrX:15581332-15581362(+)	exon 9			75	0.59	0.387	0.51	0.505	0.617	0	IFKEAE-K-FFVSVG	0	0	0	0	1	G + 20nt	CACCGAACAGATACAAAGAACTTCT	AAACAGAAGTTCTTTGTATCTGTTC	-	00000130234, ensg00000130234, 59272, angiotensin i converting enzyme 2, aceh
ACE2	TAATATGACTCAAGGATTCTGGG	chrX:15581302-15581332(-)	exon 9			89	0.566	0.405	0.292	0.847	0.635	0	PNMTQG-F-WENSML	0	0	0	0	1	G + 20nt	CACCGTAATATGACTCAAGGATTCT	AAACAGAATCCTTGAGTCATATTAC	-	00000130234, ensg00000130234, 59272, angiotensin i converting enzyme 2, aceh
ACE2	CAGAATCCTTGAGTCATATTAGG	chrX:15581303-15581333(+)	exon 9			90	0.537	0.399	0.245	0.771	0.64	0	SVGLPN-/-MTQGFWE	0	0	0	0	1	18nt	CACCGAATCCTTGAGTCATATT	AAACAATATGACTCAAGGATTC	-	00000130234, ensg00000130234, 59272, angiotensin i converting enzyme 2, aceh
ACE2	GAATATTCTCTGTGCATCCCAGG	chrX:15581362-15581392(+)	exon 9			97	0.483	0.375	0.257	0.705	0.531	0	MVDQAW-D-AQRIFK	0	0	0	0	1	20nt	CACCGAATATTCTCTGTGCATCCC	AAACGGGATGCACAGAGAATATTC	-	00000130234, ensg00000130234, 59272, angiotensin i converting enzyme 2, aceh
ACE2	GAGAAGTTCTTTGTATCTGTTGG	chrX:15581331-15581361(-)	exon 9			100	0.528	0.393	0.341	0.62	0.588	0	AEKFFV-S-VGLPNM	0	0	0	0	1	20nt	CACCGAGAAGTTCTTTGTATCTGT	AAACACAGATACAAAGAACTTCTC	-	00000130234, ensg00000130234, 59272, angiotensin i converting enzyme 2, aceh
ACE2	CTAATATGACTCAAGGATTCTGG	chrX:15581303-15581333(-)	exon 9			132	0.475	0.404	0.046	0.876	0.638	0	PNMTQG-/-FWENSML	0	0	0	0	1	G + 20nt	CACCGCTAATATGACTCAAGGATTC	AAACGAATCCTTGAGTCATATTAGC	-	00000130234, ensg00000130234, 59272, angiotensin i converting enzyme 2, aceh
ACE2	CCAGGTCCCAAGCTGTGGGATGG	chrX:15581232-15581262(+)	exon 9			150	0.722	0.429	0.587	0.771	0.748	1	QKAVCH-P-TAWDLG	0	0	1	SSH3|GGTCCTTGCAAGCTGTGGGAAGG	1	G + 20nt	CACCGCCAGGTCCCAAGCTGTGGGA	AAACTCCCACAGCTTGGGACCTGGC	-	00000130234, ensg00000130234, 59272, angiotensin i converting enzyme 2, aceh
ACE2	TTCCCCAGGTCCCAAGCTGTGGG	chrX:15581228-15581258(+)	exon 9			152	0.715	0.43	0.5	0.742	0.819	1	AVCHPT-/-AWDLGKG	1	NPBWR2|AGCTGCAGGTCCCAAGCTGTGGG	0	0	1	G + 20nt	CACCGTTCCCCAGGTCCCAAGCTGT	AAACACAGCTTGGGACCTGGGGAAC	-	00000130234, ensg00000130234, 59272, angiotensin i converting enzyme 2, aceh
ACE2	ACAGCTTGGGACCTGGGGAAGGG	chrX:15581226-15581256(-)	exon 9			157	0.695	0.436	0.74	0.573	0.625	1	PTAWDL-G-KGDFRI	1	OAS3|CCCACATGGGACCTGGGGAATGG	0	0	1	G + 20nt	CACCGACAGCTTGGGACCTGGGGAA	AAACTTCCCCAGGTCCCAAGCTGTC	-	00000130234, ensg00000130234, 59272, angiotensin i converting enzyme 2, aceh
ACE2	ACCTGGGGAAGGGCGACTTCAGG	chrX:15581216-15581246(-)	exon 9			161	0.664	0.44	0.533	0.731	0.682	2	DLGKGD-/-FRILMCT	0	0	2	SARDH|TGGGGTCGAAGGGCGACTTCAGG,KCNH3|ACAGGATGAAGGGCGACTTCCGG	1	G + 20nt	CACCGACCTGGGGAAGGGCGACTTC	AAACGAAGTCGCCCTTCCCCAGGTC	-	00000130234, ensg00000130234, 59272, angiotensin i converting enzyme 2, aceh
ACE2	CATCCCACAGCTTGGGACCTGGG	chrX:15581232-15581262(-)	exon 9			178	0.614	0.434	0.299	0.862	0.729	1	CHPTAW-D-LGKGDF	0	0	1	SPTY2D1|CAGTGAGCAGCTTGGGACCTGGG	1	G + 20nt	CACCGCATCCCACAGCTTGGGACCT	AAACAGGTCCCAAGCTGTGGGATGC	-	00000130234, ensg00000130234, 59272, angiotensin i converting enzyme 2, aceh
ACE2	CAGTCTGCCATCCCACAGCTTGG	chrX:15581240-15581270(-)	exon 9			186	0.571	0.43	0.306	0.77	0.661	1	AVCHPT-/-AWDLGKG	0	0	1	COBLL1|TTTGTGGACATCCCACAGCTTGG	1	18nt	CACCGTCTGCCATCCCACAGCT	AAACAGCTGTGGGATGGCAGAC	-	00000130234, ensg00000130234, 59272, angiotensin i converting enzyme 2, aceh
ACE2	CTTCCCCAGGTCCCAAGCTGTGG	chrX:15581227-15581257(+)	exon 9			188	0.593	0.431	0.367	0.753	0.661	1	AVCHPT-A-WDLGKG	0	0	1	NPBWR2|GAGCTGCAGGTCCCAAGCTGTGG	1	G + 20nt	CACCGCTTCCCCAGGTCCCAAGCTG	AAACCAGCTTGGGACCTGGGGAAGC	-	00000130234, ensg00000130234, 59272, angiotensin i converting enzyme 2, aceh
ACE2	ACCTGAAGTCGCCCTTCCCCAGG	chrX:15581214-15581244(+)	exon 9			201	0.551	0.436	0.38	0.57	0.623	1	PTAWDL-G-KGDFRI	0	0	1	ICAM5|GCCCGGGGTCGCCCTTCCCCAGG	1	G + 20nt	CACCGACCTGAAGTCGCCCTTCCCC	AAACGGGGAAGGGCGACTTCAGGTC	-	00000130234, ensg00000130234, 59272, angiotensin i converting enzyme 2, aceh
ACE2	CACAGCTTGGGACCTGGGGAAGG	chrX:15581227-15581257(-)	exon 9			204	0.548	0.436	0.294	0.762	0.624	3	PTAWDL-G-KGDFRI	0	0	3	TUT1|GGAAGAGGGGGACCTGGGGAAGG,NPEPL1|CGAGGAGGGGGACCTGGGGAGGG,FAM196B|TGCCTTCTGGGACCTGGGGAAGG	1	G + 20nt	CACCGCACAGCTTGGGACCTGGGGA	AAACTCCCCAGGTCCCAAGCTGTGC	-	00000130234, ensg00000130234, 59272, angiotensin i converting enzyme 2, aceh
ACE2	ACTGCTTTCTGAACATTTCCTGG	chrX:15581258-15581288(+)	exon 9			210	0.452	0.418	0.084	0.831	0.571	2	MLTDPG-/-NVQKAVC	0	0	2	MTCH2|ACTTCTTTCTGTACATTTCCAGG,ACACB|TTGCCTGCCTGAACATTTCCGGG	1	G + 20nt	CACCGACTGCTTTCTGAACATTTCC	AAACGGAAATGTTCAGAAAGCAGTC	-	00000130234, ensg00000130234, 59272, angiotensin i converting enzyme 2, aceh
ACE2	CCATCCCACAGCTTGGGACCTGG	chrX:15581233-15581263(-)	exon 9			214	0.56	0.433	0.167	0.844	0.731	4	CHPTAW-D-LGKGDF	0	0	4	UPK3B|ACAGATAACAGCTTGGGACCTGG,RYR1|CCCGTCTGCAGCTTGGGACCTGG,LLGL1|CCAGCCCACAGCATGGGACCTGG,SPTY2D1|CCAGTGAGCAGCTTGGGACCTGG	1	G + 20nt	CACCGCCATCCCACAGCTTGGGACC	AAACGGTCCCAAGCTGTGGGATGGC	-	00000130234, ensg00000130234, 59272, angiotensin i converting enzyme 2, aceh

## Sheet: Supplementary_Table_5
			TPM																		padj
	Gene Name	Accession ID	1-Alv_WT	1-Alv_x484	1-Alv_x1371	2-Alv_WT	2-Alv_x484	2-Alv_x1371	3-Alv_WT	3-Alv_x484	3-Alv_x1371	1-Air_WT	1-Air_x484	1-Air_x1371	2-Air_WT	2-Air_x484	2-Air_x1371	3-Air_WT	3-Air_x484	3-Air_x1371	Alv_x484	Alv_x1371	Air_x484	Air_x1371
TTSPs	TMPRSS2	ENSG00000184012.12	19.09	25.65	18.92	28.46	42.46	33.1	26.19	28.5	21.04	27.24	30.85	18.5	42.79	23.15	44.9	31.6	59.73	27.69	1	1	1	1
	TMPRSS3	ENSG00000160183.16	1.98	0.92	0.54	3.59	3.3	2.37	2.75	3.85	2.11	8.26	6.05	1.24	3.63	2.77	7.01	5.02	9.94	6.36	1	1	1	1
	TNPRSS4	ENSG00000137648.18	10.37	12.95	8.82	10.88	8.18	6.95	11.16	10.2	11.45	6.31	5.99	3.19	4.11	6.12	8.27	7.36	13.91	6.54	1	1	1	1
	TMPRSS5	ENSG00000166682.13	0.06	0.19	0.22	0.43	0.17	0.2	0.3	0.11	0.15	2.47	0.47	0.37	0.26	0.15	0.08	0.33	0.06	0.06	1	0.638461	1	0.698628
	TMPRSS6	ENSG00000187045.18	0.12	0.16	0.41	0.25	0.4	0.22	0.07	0.1	0.15	0.33	1.01	0.96	1.61	1.13	1.22	1.07	1.15	0.95	1	1	1	1
	TMPRSS7	ENSG00000176040.13	0.01	0	0.03	0.05	0.06	0.05	0.09	0.04	0.03	0.43	0.39	0.22	0.32	0.16	0.41	0.52	0.34	0.27	1	1	1	1
	TMPRSS9	ENSG00000178297.13	0	0	0	0	0	0.05	0.02	0.02	0.02	0.03	0.13	0.14	0.05	0.03	0.03	0.05	0	0.08	1	NA	1	NA
	TMPRSS11a	ENSG00000187054.15	0	0	0	0	0.01	0	0	0.01	0.08	0.05	0	0.01	0.03	0.01	0.01	0.02	0.01	0.01	1	NA	1	NA
	TMPRSS11BNL	ENSG00000250026.5	0	0	0	0	0	0.01	0	0	0	0	0	0	0	0	0	0	0	0	NA	NA	NA	NA
	TMPRSS11C	ENSG00000232398.1	0	0	0	0	0	0	0	0	0	0	0	0	0	0	0	0	0	0	NA	NA	NA	NA
	TMPRSS11D	ENSG00000153802.12	0	0	0	0	0	0	0	0	0.01	0	0	0	0	0	0	0	0	0	NA	NA	NA	NA
	TMPRSS11E	ENSG00000087128.10	0.92	4.18	0.85	0.95	0.64	1.36	1.08	1.69	1.28	0.27	0.19	0.11	0.21	0.19	0.23	0.43	0.48	0.14	1	1	1	1
	TMPRSS11F	ENSG00000198092.6	0	0.02	0	0	0	0	0	0	0.03	0.16	0.07	0.04	0.16	0.1	0.09	0.17	0	0.04	1	NA	1	NA
	TMPRSS11G	ENSG00000229009.7	0	0	0	0	0	0	0	0	0	0	0	0	0	0	0	0	0	0	NA	NA	NA	NA
	TMPRSS12	ENSG00000186452.11	0.04	0	0	0	0	0.02	0	0.01	0.01	0	0	0	0	0	0	0	0	0	NA	NA	NA	NA
	TMPRSS13	ENSG00000137747.16	3.74	6.62	1.96	5.86	5.13	4.72	4.75	6.79	3.79	2.43	2.09	2.09	3.43	6.75	3	3.69	2	2.52	1	1	1	1
	TMPRSS15	ENSG00000154646.9	0	0	0	0.01	0.01	0.01	0	0.01	0.02	0.57	0.14	0.25	0	0	0.06	0.01	0	0	1	1	1	1
Other COVID-related gene	CTSB	ENSG00000164733.21	96.58	154.19	140.64	95.01	130.2	125.93	111.11	120.88	112.1	176.15	184.91	228.03	268.23	316.69	251.45	233.41	179.27	196.04	1	0.976865	1	1
